# Supplementary material for: Incorporation of nitrogen in antinutritional Solanum alkaloid biosynthesis
Source: Nat Chem Biol. 2024 Sep 13;21(1):131–42. doi: 10.1038/s41589-024-01735-w (PMC11666457; doi:10.1038/s41589-024-01735-w)
Supplement: Supplementary file 3 — Sequences of constructs used in the study. [file 41589_2024_1735_MOESM3_ESM.xlsx]

## Sheet: Sequences of constructs
Construct	CDS nucleotide sequence	Amino acid sequence
Tomato GABA-T1 3omega1	ATGGCCAAGATTTCTCGTCTTTTTGGATCCACCGTGAAAGCAGCTATCACCGCCCAGGCTGGTTTCCATGGAAAACGTATTCCAGCAGTTAGCAGTTTACAGGAGCATATTGTTAAATCAACACCGGCAAGATATAACAGTACACAGGCATGTTTGGAAAATGATATTTCTGGAACTGATAATAAAGGGTTCAAGGGTCATGATATGTTGGCACCCTTCACTGCTGGGTGGCAAAGTACTGATGTTGATCCTTTGATTATAGAGAAGTCTGAGGGATCCCATGTCTATGACATGCAAGGGAGGAAGTATATTGATACTCTAGCTGGTTTGTGGTGCACAGCACTAGGGGGGAACGAGCCTCGCCTGGTTGATGCTGCCACTAAGCAATTAAACACATTG…	MAKISRLFGSTVKAAITAQAGFHGKRIPAVSSLQEHIVKSTPARYNSTQACLENDISGTDNKGFKGHDMLAPFTAGWQSTDVDPLIIEKSEGSHVYDMQGRKYIDTLAGLWCTALGGNEPRLVDAATKQLNTLPFYHSFWNRTTKPSLDLAKELLDMFTAKKMAKAFFTNSGSEANDTQVKLVWYYNNALGRPNKKKFIARAKAYHGSTLISASLTGLPALHQNFDLPAPFVLHTDCPHYWRYHLPGETEEEFSTRLAKNLEDLILKEGPETIAAFIAEPVMGAGGVIPPPATYFDKIQAVVKKYDILFIADEVICAFGRLGTMFGSDMYNIKPDLVTLAKALSSAYMPIGAVLVSPEVSDVIHSQSNKLGSFSHGFTYSGHPVACAVALEAIKIYKER…
Tomato GAME12 3omega1	ATGGCCAAGACTAATGGATTTATGGGACATGATATGTTGGCACCATTTACTGCGGCATGGATGATTGATATGGGACCTTTAGTTATAGATAAAGCGGAGGGTTCTTATGTCTATGACGTAAATGGAAAGAAGTACCTTGATTCTTTATCTGGTTTATGGTGCACAGTATTAGGGGGGAGTGAGCCTCGTCTTATTGAAGCTGCAAATAAACAACTCAATAAATTGGCATTTTACCATTCATTTTGGAATCGTACCACAAAGCCTTCTTTGGATCTTGCAAAGGAGCTCATAAATATGTTTACTGCAAATAAGATGGGAAAAGTTTTTTTCACAAGTAGTGGATCAGAAGCTAATGACACTCAGGTGAAGTTGGTGTGGTATTACAACAATGCCATTGGG…	MAKTNGFMGHDMLAPFTAAWMIDMGPLVIDKAEGSYVYDVNGKKYLDSLSGLWCTVLGGSEPRLIEAANKQLNKLAFYHSFWNRTTKPSLDLAKELINMFTANKMGKVFFTSSGSEANDTQVKLVWYYNNAIGRPNKKKIISRKNAYHGSTYMTAGLSGLPSLHLKFDLPPPYILHTDCPHYWNYHLPGETEEEYSTRLANNLENLILKEGPETVAAFIAEPVMGGAGVIIPPATYFEKIQAVLKKYDILFIADEVICGFGRLGTMFGCDKYNIKPDLVSIAKALSGGYIPIGAVLVSEEISKVIMSQSNQLGVFCHGFTYSGHPVACAVALEALKIYKEKNITEVVNKLSPKFQEGLKAFIDSPIIGEIRGTGLVLSTEFVDNKSPNDPFPPEWGVGT…
Tomato GABA-T3 3omega1	ATGGCCAAGATTACTAGTTTAATTGGATCTGGAATTGTTGCAGCTACCAACCAGGTTGGTCCTCACGTAAAGCATATCCCTGCTGTTGGCAATTTGCAAAAACAAATCGTTAGCGATCAAATACAGGTCAGATGGAGTAGCACTGAGACATCTTTGAAGAATGACATCTCAGCAACTGATGTTAGAGGATACAAGGGGCATGATATGTTGGCACCCTTCACAGCCGGATGGCATTCTACTGATTTGGAACCTTTAGTCATACAAAAATCCGAGGGTTCGTATGTCTATGATGTTAACGGGAAGAAGTACCTCGATGCTCTAGCTGGTTTGTGGTGCACATCTTTGGGTGGAAATGAGCCTCGTCTTGTTGCAGCCGCAACTAAACAACTCAACGAGTTG…	MAKITSLIGSGIVAATNQVGPHVKHIPAVGNLQKQIVSDQIQVRWSSTETSLKNDISATDVRGYKGHDMLAPFTAGWHSTDLEPLVIQKSEGSYVYDVNGKKYLDALAGLWCTSLGGNEPRLVAAATKQLNELPFYHSFWNRSTKPSLDLAKELLDLFTANKMAKAFFTNSGSEANDTQVKLVWYYNNALGRPDKKKFIARTKSYHGSTLISASLSGLPALHQQFDLPAPFVLHTDCPHFWRFHQPGETEEEFSTRLANNLENLILKEGPETIAAFIAEPVMGAGGVIPPPATYFEKVQAVLKKYDILFIADEVICGFGRLGTMFGCEKYNIKPDLVSVAKALSSGYMPIGAVLVSPEVSDVIYSQSNKLGTFSHGFTYSGHPVSCAVALETLKIYKER…
Tomato GABA-T4 3omega1	ATGGCCAAGATTACTAGTTTAATTGGATCTGGAATTGTTGCAGCTACCAACCAGGTTGGTCCTCACGTAAAGCATATCCCTGCTGTTGGCAATTTGCAAAAACAAATCGTTAGCGATCAAATACAGGTCAGATGGAGTAGCACTGAGACATCTTTGAAGAATGACATCTCAGCAACTGATGTTAGAGGATACAAGGGGCATGATATGTTGGCACCCTTCACAGCCGGATGGCATTCTACTGATTTGGAACCTTTAGTCATACAAAAATCCGAGGGTTCGTATGTCTATGATGTTAACGGGAAGAAGTACCTCGATGCTCTAGCTGGTTTGTGGTGCACATCTTTGGGTGGAAATGAGCCTCGTCTTGTTGCAGCCGCAACTAAACAACTCAACGAGTTG…	MAKITSLIGSGIVAATNQVGPHVKHIPAVGNLQKQIVSDQIQVRWSSTETSLKNDISATDVRGYKGHDMLAPFTAGWHSTDLEPLVIQKSEGSYVYDVNGKKYLDALAGLWCTSLGGNEPRLVAAATKQLNELAFYHSFWNRSTKPSLDLAKELLDLFTANKMAKAFFTNSGSEANDTQVKLVWYYNNALGRPDKKKFIARTKSYHGSTLISASLSGLPALHQQFDLPAPFVLHTDCPHFWRFHQPGETEEEFSTRLANNLENLILKEGPETIAAFIAEPVMGAGGVIPPPATYFEKVQAILKKYDILFIADEVICGFGRLGTMFGCEKYNIKPDLVSVAKALSSGYMPIGAVLVSPEVSDVIYSQSNKLGTFSHGFTYSGHPVSCAVALETLKIYKER…
Tomato GABA-T1 truncated 3omega1	ATGGGAACTGATAATAAAGGGTTCAAGGGTCATGATATGTTGGCACCCTTCACTGCTGGGTGGCAAAGTACTGATGTTGATCCTTTGATTATAGAGAAGTCTGAGGGATCCCATGTCTATGACATGCAAGGGAGGAAGTATATTGATACTCTAGCTGGTTTGTGGTGCACAGCACTAGGGGGGAACGAGCCTCGCCTGGTTGATGCTGCCACTAAGCAATTAAACACATTGCCGTTTTACCATTCATTTTGGAACCGTACAACAAAACCTTCTTTGGATCTTGCGAAGGAGCTTCTAGATATGTTCACTGCAAAGAAAATGGCAAAAGCTTTTTTCACCAATAGTGGATCAGAAGCCAATGATACCCAGGTGAAGCTGGTCTGGTATTATAACAATGCT…	MGTDNKGFKGHDMLAPFTAGWQSTDVDPLIIEKSEGSHVYDMQGRKYIDTLAGLWCTALGGNEPRLVDAATKQLNTLPFYHSFWNRTTKPSLDLAKELLDMFTAKKMAKAFFTNSGSEANDTQVKLVWYYNNALGRPNKKKFIARAKAYHGSTLISASLTGLPALHQNFDLPAPFVLHTDCPHYWRYHLPGETEEEFSTRLAKNLEDLILKEGPETIAAFIAEPVMGAGGVIPPPATYFDKIQAVVKKYDILFIADEVICAFGRLGTMFGSDMYNIKPDLVTLAKALSSAYMPIGAVLVSPEVSDVIHSQSNKLGSFSHGFTYSGHPVACAVALEAIKIYKERNMVERVNRISPKFQEGLKAFSDSPIIGEIRGLGLILATEFANNKSPNDHFPPEWGV…
Tomato GABA-T3 truncated 3omega1	ATGAAGGGGCATGATATGTTGGCACCCTTCACAGCCGGATGGCATTCTACTGATTTGGAACCTTTAGTCATACAAAAATCCGAGGGTTCGTATGTCTATGATGTTAACGGGAAGAAGTACCTCGATGCTCTAGCTGGTTTGTGGTGCACATCTTTGGGTGGAAATGAGCCTCGTCTTGTTGCAGCCGCAACTAAACAACTCAACGAGTTGGCCTTTTACCATTCATTTTGGAATCGTAGCACAAAACCTTCTTTGGATCTCGCGAAAGAGCTCCTAGATCTTTTTACTGCAAATAAAATGGCGAAAGCTTTTTTCACAAACAGCGGATCAGAAGCCAATGACACACAGGTGAAACTGGTATGGTATTACAACAATGCACTCGGGAGGCCAGACAAAAAG…	MKGHDMLAPFTAGWHSTDLEPLVIQKSEGSYVYDVNGKKYLDALAGLWCTSLGGNEPRLVAAATKQLNELAFYHSFWNRSTKPSLDLAKELLDLFTANKMAKAFFTNSGSEANDTQVKLVWYYNNALGRPDKKKFIARTKSYHGSTLISASLSGLPALHQQFDLPAPFVLHTDCPHFWRFHQPGETEEEFSTRLANNLENLILKEGPETIAAFIAEPVMGAGGVIPPPATYFEKVQAILKKYDILFIADEVICGFGRLGTMFGCEKYNIKPDLVSVAKALSSGYMPIGAVLVSPEVSDVIYSQSNKLGTFSHGFTYSGHPVSCAVALETLKIYKERNIIEQVNRISPKFQEGLKAFSDSPIIGEIRGTGLLHGTEFTDNKSPNDPFPPEWGIGAYFGAR…
Tomato GAME6 3omega1	ATGGCTATTGCAATTTTCATAGCTTTGGCCATATTTTTTCCTTTCACTTTTTGGTGCCTAAAATTGCTCTACTTTGTATTGTGGCGTCCGAAAACAGTAGAAAATGAACTGCGTCATCAAGGAATCTATGGGCGTCCCTATAGATTTCTATTTGGAAATCTAAAAGAGATGATAGAGATGAACAAAATAGCCAAATCTAAACCCATGCCATTGCACCACGATTTCACACCTCGACTTAATCCATTGTTCTATGAACTCGCTACCACTTACAAGAAACTTTACTTGTTTTGGCTAGGACCCATCCCTCGATTAACCATTTTGGATCCCAAGTTAATAAAGGAAGTACTGTCAAACAAATCTGGTGAGTTCAGAAAACCAAAAATCAGTGCTTTTCTGAAG…	MAIAIFIALAIFFPFTFWCLKLLYFVLWRPKTVENELRHQGIYGRPYRFLFGNLKEMIEMNKIAKSKPMPLHHDFTPRLNPLFYELATTYKKLYLFWLGPIPRLTILDPKLIKEVLSNKSGEFRKPKISAFLKLFVTGLGTYDGEKWAKHRKILNPAFHMEKLKVMLGLFVECTDDMISRWDKLTGSTGSCELDISQEFHNLTGDMLSKAAFGSNFEEGKLVFSLLREQCELIFTAKLAINVFPWLRFVPTKTNRRRLYIYNTVRSSLKSIIEKREKEVQSGKSHNEDLLGLLMKSNQEEQQGNKNSNKGMSTEDMIEECNSFYFAGQETTATLLTWTAIVLTMHPDWQEKARKEVLQVIGKDEPKFDQLNHLKIVTMILHEVLRLYPSGSLVRETNKK…
Tomato GAME8 3omega1	ATGGCAATTGTTACAGTAATTGGTGCAACGATTGGCATTTTGATAGCCCTATTTTTTGTAAAATCGTTTTATACATTATGGTGGTGGCCAAAGATGATCGAAAAGAAGCTGAAGAAGGAAGGTATTCATGGTCAGCCGTACCAATTTCTGTTTGGAAATCTGAAAGAGATGACGAGAATGTCTAGAGAAGCAAAGAAAAAACCATTAGTAAATCACGATATTGTTCCTTGGGTGAATCCTTTTATTCTTCATCTTTCTAAAACTTACGAGAGATTATTTGTGATGTGGGCTGGACCAACCCCTCGGATTACAGTAACAGATCCAAAGCTAATAAAAGAAGTGGTGAACAGACATAATGAATTTCAAAAGCCTCAAGCCAATGCCTTCATTGATATGTTT…	MAIVTVIGATIGILIALFFVKSFYTLWWWPKMIEKKLKKEGIHGQPYQFLFGNLKEMTRMSREAKKKPLVNHDIVPWVNPFILHLSKTYERLFVMWAGPTPRITVTDPKLIKEVVNRHNEFQKPQANAFIDMFVTGLASYNGQKWDHHRKILNPAFHIEKIKRLYPAFCECCDEMINRWEDLVSKTGSCELDVADEFLNVGGDVISRAAFGSNIEEGRTIFILQKEQCDLILASPFTLFFPLLRFFPTESNRRARYIYKKVLSLIKGIIEKKEDAMRRGVSESDDILGLLLKGGLSTTEIIEECKEFYLAGQDTTTALLSWTLVALSMHPEWQDKARNEVFQVLGKNKPKFEDLNQLKIMNMIFQEVLRLYPALTLMRSTSKDTKLGEMTIPAGVQIFV…
Tomato GAME11 3omega1	ATGGCGGATCTTCTCTCGAACTGGTCAAGCCCATTAGAAGCAGTTCCTAAAAGTCATTGCATCCCAGAGCATGAAAGACCATCAGATCCAGTTGAAATTGGCGACAGTATTCCAGTCATTGATTTGGGAAAAGCTAATGGTGAAGAACGAAGTGTTGTTGTTAAAGATCTGTTGAAAGCTTTTGAAGAATATGGGTTTTTTCAGATAATCAATCATGGAGTACCTGTAGATCTAATGGATGAAGCAATGAAAGTGTACAAAGAATTTTTCAGTCTTCCAGCTGAAGAAAAAGAAAATTATGCAAAAGATGCAGCTAATAATACCAATAGGGGTGCAGCTACACTGTACAGTAGCAGTGCTAAGCATTATGATTCAGAGGAGCATCGTTACTGGAGAGAT…	MADLLSNWSSPLEAVPKSHCIPEHERPSDPVEIGDSIPVIDLGKANGEERSVVVKDLLKAFEEYGFFQIINHGVPVDLMDEAMKVYKEFFSLPAEEKENYAKDAANNTNRGAATLYSSSAKHYDSEEHRYWRDVLEHSCNLDGEDKKTWPDNPPRYREVIGAYGDELRRVSKVILGMLSEGLGLEAGFFDKELGQRMLVNHYPACPNPSLTLGVGGHCDPNLITIIQQEVYGLQILKDDKWIGVQPIRNAFVVNSGLPITVYSNGKLTSVAHRVVTNTTESRTSIGTFICPHEIVEPAKALVGPENPPQFKPFHWGIDFMPHYLSKKSVYHASLEPFKTEAN
Tomato GAME4 3omega1	ATGGATTTCTACAATTTAGCCTTGTTCTTCATAGCTTTAATACTTGGAATTTTCACATTTTATGCCATATTAATGAGAATAAATGGTTGGTATTATGCAATCAAATTTTGTTCAAACAAATATAACATCCCAAATGGTTATATGGGTTTGCCATATTTTGGTAACACACTTTCTTACTTCAAAGCTTCAATGTGTGGTGATCCAAAATCATTCATTGATTTCTTTGCTACTAGGTTTGGAGAAGGAGGAATGTATAGGGCATACATATTTGGGAAGCCAACAATTATGGTGACAAAGCCAGAAATAATTAGAAAAGTTTTGATGGATGAAGAGTATCTTGAAAGAGGTTTGCCTAATTATATGAAAAAATTAATTGGATTAACAACTTCGATAGAAGAA…	MDFYNLALFFIALILGIFTFYAILMRINGWYYAIKFCSNKYNIPNGYMGLPYFGNTLSYFKASMCGDPKSFIDFFATRFGEGGMYRAYIFGKPTIMVTKPEIIRKVLMDEEYLERGLPNYMKKLIGLTTSIEEDKYFRRLTAPVKSHGLLSDYFDYIDKTVSSTLEKYATTEEPVEFLHKMHKLTFEVFMRLLIGDEVNQELFDEMFEEITAVISGVHNLPINLPGFAYHKGLKARKVLGEIFKKLIDERREAMKDGKSMPKANIIDMLLSNNNQDYEANMLSDKKIIEILVLFSFAGFEPVALMSVKAIFHLQKHPHFLEKAKEEQEEIVKRRASSNAGLSFDEIRQMTFVSKIINETLRIATDQSVFLRDTSTTFNINGYTIPKGWKFFAVVWNIHM…
Tomato GAME15 3omega1	ATGAAAAAAACCATGGAGCTCAACAAAAGCACTGTTCCACAACCTATCACCACCGTATACCGACTCCACATGTTCATCCACTCAATAATCATGCTTGCATTAATATACTACCGTGTATCTAATTTGTTTAAATTCGAAAACATTCTCAGTTTACAAGCACTTGCTTGGGCGCTCATCACTTTTGGTGAATTTAGTTTCATTCTCAAGTGGTTCTTCGGACAAGGTACTCGTTGGCGCCCCGTTGAACGAGATGTTTTCCCTGAAAACATTACTTGCAAAGATTCCGATCTACCGCCAATTGACGTAATGGTATTCACTGCCAATCCTAAGAAAGAGCCAATTGTAGATGTCATGAACACTGTGATATCCGCAATGGCTCTTGATTATCCCACCGATAAA…	MKKTMELNKSTVPQPITTVYRLHMFIHSIIMLALIYYRVSNLFKFENILSLQALAWALITFGEFSFILKWFFGQGTRWRPVERDVFPENITCKDSDLPPIDVMVFTANPKKEPIVDVMNTVISAMALDYPTDKLAVYLADDGGCPLSLYAMEQACLFAKLWLPFCRNYGIKTRCPKAFFSPLGDDDRVLKNDDFAAEMKEIKLKYEEFQQKVEHAGESGKINGNVVPDRASLIKVINERENEKSVDDMTKMPLLVYVSRERRFNRLHHFKGGSANALLRVSGIMSNAPYVLVLDCDFFCHDPISARKAMCFHLDPKLSSDLAYVQFPQVFYNVSKSDIYDVKIRQAYKTIWHGMDGIQGPVLSGTGYFLKRKALYTSPGVKEAYLSSPEKHFGRSKRFL…
Tomato GAME12 mitochondrial 3omega1	ATGGCCAAGATTTCTCGTCTTTTTGGATCCACCGTGAAAGCAGCTATCACCGCCCAGGCTGGTTTCCATGGAAAACGTATTCCAGCAGTTAGCAGTTTACAGGAGCATATTGTTAAATCAACACCGGCAAGATATAACAGTACACAGGCATGTTTGGAAAATGATATTTCTATGGCCAAGACTAATGGATTTATGGGACATGATATGTTGGCACCATTTACTGCGGCATGGATGATTGATATGGGACCTTTAGTTATAGATAAAGCGGAGGGTTCTTATGTCTATGACGTAAATGGAAAGAAGTACCTTGATTCTTTATCTGGTTTATGGTGCACAGTATTAGGGGGGAGTGAGCCTCGTCTTATTGAAGCTGCAAATAAACAACTCAATAAATTGGCA…	MAKISRLFGSTVKAAITAQAGFHGKRIPAVSSLQEHIVKSTPARYNSTQACLENDISMAKTNGFMGHDMLAPFTAAWMIDMGPLVIDKAEGSYVYDVNGKKYLDSLSGLWCTVLGGSEPRLIEAANKQLNKLAFYHSFWNRTTKPSLDLAKELINMFTANKMGKVFFTSSGSEANDTQVKLVWYYNNAIGRPNKKKIISRKNAYHGSTYMTAGLSGLPSLHLKFDLPPPYILHTDCPHYWNYHLPGETEEEYSTRLANNLENLILKEGPETVAAFIAEPVMGGAGVIIPPATYFEKIQAVLKKYDILFIADEVICGFGRLGTMFGCDKYNIKPDLVSIAKALSGGYIPIGAVLVSEEISKVIMSQSNQLGVFCHGFTYSGHPVACAVALEALKIYKEKN…
Tomato GAME4 pESC-Trp	ATGGATTTCTACAATTTAGCCTTGTTCTTCATAGCTTTAATACTTGGAATTTTCACATTTTATGCCATATTAATGAGAATAAATGGTTGGTATTATGCAATCAAATTTTGTTCAAACAAATATAACATCCCAAATGGTTATATGGGTTTGCCATATTTTGGTAACACACTTTCTTACTTCAAAGCTTCAATGTGTGGTGATCCAAAATCATTCATTGATTTCTTTGCTACTAGGTTTGGAGAAGGAGGAATGTATAGGGCATACATATTTGGGAAGCCAACAATTATGGTGACAAAGCCAGAAATAATTAGAAAAGTTTTGATGGATGAAGAGTATCTTGAAAGAGGTTTGCCTAATTATATGAAAAAATTAATTGGATTAACAACTTCGATAGAAGAA…	MDFYNLALFFIALILGIFTFYAILMRINGWYYAIKFCSNKYNIPNGYMGLPYFGNTLSYFKASMCGDPKSFIDFFATRFGEGGMYRAYIFGKPTIMVTKPEIIRKVLMDEEYLERGLPNYMKKLIGLTTSIEEDKYFRRLTAPVKSHGLLSDYFDYIDKTVSSTLEKYATTEEPVEFLHKMHKLTFEVFMRLLIGDEVNQELFDEMFEEITAVISGVHNLPINLPGFAYHKGLKARKVLGEIFKKLIDERREAMKDGKSMPKANIIDMLLSNNNQDYEANMLSDKKIIEILVLFSFAGFEPVALMSVKAIFHLQKHPHFLEKAKEEQEEIVKRRASSNAGLSFDEIRQMTFVSKIINETLRIATDQSVFLRDTSTTFNINGYTIPKGWKFFAVVWNIHM…
Tomato GABA-T1 pOPINF	ATGGCACACCATCACCACCATCACAGCAGCGGTCTGGAAGTTCTGTTTCAGGGTCCGGGAACTGATAATAAAGGGTTCAAGGGTCATGATATGTTGGCACCCTTCACTGCTGGGTGGCAAAGTACTGATGTTGATCCTTTGATTATAGAGAAGTCTGAGGGATCCCATGTCTATGACATGCAAGGGAGGAAGTATATTGATACTCTAGCTGGTTTGTGGTGCACAGCACTAGGGGGGAACGAGCCTCGCCTGGTTGATGCTGCCACTAAGCAATTAAACACATTGCCGTTTTACCATTCATTTTGGAACCGTACAACAAAACCTTCTTTGGATCTTGCGAAGGAGCTTCTAGATATGTTCACTGCAAAGAAAATGGCAAAAGCTTTTTTCACCAATAGT…	MAHHHHHHSSGLEVLFQGPGTDNKGFKGHDMLAPFTAGWQSTDVDPLIIEKSEGSHVYDMQGRKYIDTLAGLWCTALGGNEPRLVDAATKQLNTLPFYHSFWNRTTKPSLDLAKELLDMFTAKKMAKAFFTNSGSEANDTQVKLVWYYNNALGRPNKKKFIARAKAYHGSTLISASLTGLPALHQNFDLPAPFVLHTDCPHYWRYHLPGETEEEFSTRLAKNLEDLILKEGPETIAAFIAEPVMGAGGVIPPPATYFDKIQAVVKKYDILFIADEVICAFGRLGTMFGSDMYNIKPDLVTLAKALSSAYMPIGAVLVSPEVSDVIHSQSNKLGSFSHGFTYSGHPVACAVALEAIKIYKERNMVERVNRISPKFQEGLKAFSDSPIIGEIRGLGLILAT…
Tomato GAME12 pOPINF	ATGGCACACCATCACCACCATCACAGCAGCGGTCTGGAAGTTCTGTTTCAGGGTCCGGCCAAGACTAATGGATTTATGGGACATGATATGTTGGCACCATTTACTGCGGCATGGATGATTGATATGGGACCTTTAGTTATAGATAAAGCGGAGGGTTCTTATGTCTATGACGTAAATGGAAAGAAGTACCTTGATTCTTTATCTGGTTTATGGTGCACAGTATTAGGGGGGAGTGAGCCTCGTCTTATTGAAGCTGCAAATAAACAACTCAATAAATTGGCATTTTACCATTCATTTTGGAATCGTACCACAAAGCCTTCTTTGGATCTTGCAAAGGAGCTCATAAATATGTTTACTGCAAATAAGATGGGAAAAGTTTTTTTCACAAGTAGTGGATCA…	MAHHHHHHSSGLEVLFQGPAKTNGFMGHDMLAPFTAAWMIDMGPLVIDKAEGSYVYDVNGKKYLDSLSGLWCTVLGGSEPRLIEAANKQLNKLAFYHSFWNRTTKPSLDLAKELINMFTANKMGKVFFTSSGSEANDTQVKLVWYYNNAIGRPNKKKIISRKNAYHGSTYMTAGLSGLPSLHLKFDLPPPYILHTDCPHYWNYHLPGETEEEYSTRLANNLENLILKEGPETVAAFIAEPVMGGAGVIIPPATYFEKIQAVLKKYDILFIADEVICGFGRLGTMFGCDKYNIKPDLVSIAKALSGGYIPIGAVLVSEEISKVIMSQSNQLGVFCHGFTYSGHPVACAVALEALKIYKEKNITEVVNKLSPKFQEGLKAFIDSPIIGEIRGTGLVLSTEF…
Tomato GABA-T3 pOPINF	ATGGCACACCATCACCACCATCACAGCAGCGGTCTGGAAGTTCTGTTTCAGGGTATGAAGGGGCATGATATGTTGGCACCCTTCACAGCCGGATGGCATTCTACTGATTTGGAACCTTTAGTCATACAAAAATCCGAGGGTTCGTATGTCTATGATGTTAACGGGAAGAAGTACCTCGATGCTCTAGCTGGTTTGTGGTGCACATCTTTGGGTGGAAATGAGCCTCGTCTTGTTGCAGCCGCAACTAAACAACTCAACGAGTTGCCCTTTTACCATTCATTTTGGAATCGTAGCACAAAACCTTCTTTGGATCTCGCGAAGGAGCTCCTAGATCTTTTTACTGCAAATAAAATGGCGAAAGCTTTTTTCACAAACAGCGGATCAGAAGCCAATGACACA…	MAHHHHHHSSGLEVLFQGMKGHDMLAPFTAGWHSTDLEPLVIQKSEGSYVYDVNGKKYLDALAGLWCTSLGGNEPRLVAAATKQLNELPFYHSFWNRSTKPSLDLAKELLDLFTANKMAKAFFTNSGSEANDTQVKLVWYYNNALGRPDKKKFIARTKSYHGSTLISASLSGLPALHQQFDLPAPFVLHTDCPHFWRFHQPGETEEEFSTRLANNLENLILKEGPETIAAFIAEPVMGAGGVIPPPATYFEKVQAVLKKYDILFIADEVICGFGRLGTMFGCEKYNIKPDLVSVAKALSSGYMPIGAVLVSPEVSDVIYSQSNKLGTFSHGFTYSGHPVSCAVALETLKIYKERNIIEQVNRISPKFQEGLKAFSDSPIIGEIRGTGLLHGTEFTDNKS…
Tomato GABA-T4 pOPINF	ATGGCACACCATCACCACCATCACAGCAGCGGTCTGGAAGTTCTGTTTCAGGGCATGGGAGAGGTTAATGGATTTATGGGACATAATATGTTGGCACCCTTTACTGCGGGATGGCAAATTGATATGGGACCTTTAGTCATAGAAAAGGCAGAGGGTTCTTATGTCTATGACATAAATGGGAAGAAGTATCTTGATTCTTTATCTGGTTTATGGTGCACATCATTAGGAGGGAGTGAGGCTCGTCTCATTGAAGCTGCAAATAAACAACTCAACACATTGCCATTTTACCATTCATTTTGGAATCGTACCACAAAACCTTCTTTGGATCTTGCAAAGGAGCTCCTAGATATGTTTACTGCAAGAAAAATGGCAAAAGTTTTTTTCACAAATAGTGGATCA…	MAHHHHHHSSGLEVLFQGMGEVNGFMGHNMLAPFTAGWQIDMGPLVIEKAEGSYVYDINGKKYLDSLSGLWCTSLGGSEARLIEAANKQLNTLPFYHSFWNRTTKPSLDLAKELLDMFTARKMAKVFFTNSGSEANDTQVKLVWYYNNALGRPNKKKIIAQGNSYHGSTYLTAGLSGLPILHQKFDLPPPRILHTQCPHYWSNHLPGETEEEFSTRLANNLENLILKEGPETVAAFIAEPVMGGAGVIVPPATYFDKIQVVLKKYDILLIADEVICGFGRLGTMFGCDKYNIKPDLVSVAKALSGGYMPIGAVLVSPEISNVIHSESNKVGAFCHGFTYSGHPVACAVALEALKIYKERNILEVVNKLSTKFQEGLKAFADSPIIGEIRGTGLVLSTDF…
Tomato GABA-T3 mutant 1 pOPINF	ATGGCACACCATCACCACCATCACAGCAGCGGTCTGGAAGTTCTGTTTCAGGGTCCGAAGGGGCATGATATGTTGGCACCCTTCACAGCCGCATGGATGTCTACTGATTTGGAACCTTTAGTCATACAAAAATCCGAGGGTTCGTATGTCTATGATGTTAACGGGAAGAAGTACCTCGATGCTCTAGCTGGTTTGTGGTGCACAGTATTGGGTGGAAATGAGCCTCGTCTTGTTGCAGCCGCAACTAAACAACTCAACGAGTTGGCCTTTTACCATTCATTTTGGAATCGTAGCACAAAACCTTCTTTGGATCTCGCGAAAGAGCTCCTAGATCTTTTTACTGCAAATAAAATGGCGAAAGCTTTTTTCACAAACAGCGGATCAGAAGCCAATGACACA…	MAHHHHHHSSGLEVLFQGPKGHDMLAPFTAAWMSTDLEPLVIQKSEGSYVYDVNGKKYLDALAGLWCTVLGGNEPRLVAAATKQLNELAFYHSFWNRSTKPSLDLAKELLDLFTANKMAKAFFTNSGSEANDTQVKLVWYYNNALGRPDKKKFIARKKSYHGSTLISASLSGLPSLHQQFDLPAPFVLHTDCPHFWRFHQPGETEEEFSTRLANNLENLILKEGPETIAAFIAEPVMGAGGVIPPPATYFEKVQAILKKYDILFIADEVICGFGRLGTMFGCEKYNIKPDLVSVAKALSSGYMPIGAVLVSEEISKVIMSQSNKLGTFSHGFTYSGHPVSCAVALETLKIYKERNIIEVVNRISPKFQEGLKAFIDSPIIGEIRGTGLVHSTEFTDNKS…
Tomato GABA-T3 mutant 2 pOPINF	ATGGCACACCATCACCACCATCACAGCAGCGGTCTGGAAGTTCTGTTTCAGGGCCCGAAGGGGCATGATATGTTGGCACCCTTCACAGCCGCATGGATGTCTACTGATATGGGACCTTTAGTCATACAAAAATCCGAGGGTTCGTATGTCTATGATGTTAACGGGAAGAAGTACCTCGATGCTCTAGCTGGTTTGTGGTGCACAGTATTGGGTGGAAATGAGCCTCGTCTTGTTGCAGCCGCAACTAAACAACTCAACGAGTTGGCCTTTTACCATTCATTTTGGAATCGTACCACAAAACCTTCTTTGGATCTCGCGAAAGAGCTCCTAGATCTTTTTACTGCAAATAAAATGGCGAAAGCTTTTTTCACAAACAGCGGATCAGAAGCCAATGACACA…	MAHHHHHHSSGLEVLFQGPKGHDMLAPFTAAWMSTDMGPLVIQKSEGSYVYDVNGKKYLDALAGLWCTVLGGNEPRLVAAATKQLNELAFYHSFWNRTTKPSLDLAKELLDLFTANKMAKAFFTNSGSEANDTQVKLVWYYNNALGRPDKKKFIARKKAYHGSTLISASLSGLPSLHLQFDLPAPFVLHTDCPHFWRFHQPGETEEEFSTRLANNLENLILKEGPETIAAFIAEPVMGGAGVIPPPATYFEKVQAILKKYDILFIADEVICGFGRLGTMFGCEKYNIKPDLVSVAKALSSGYMPIGAVLVSEEVSKVIMSQSNKLGVFCHGFTYSGHPVSCAVALETLKIYKERNIIEVVNRISPKFQEGLKAFIDSPIIGEIRGTGLVHSTEFTDNKS…
Tomato GABA-T3 mutant 3 pOPINF	ATGGCACACCATCACCACCATCACAGCAGCGGTCTGGAAGTTCTGTTTCAGGGCCCGAAGGGGCATGATATGTTGGCACCCTTCACAGCCGCATGGATGATTGATATGGGACCTTTAGTCATAGATAAAGCGGAGGGTTCGTATGTCTATGATGTTAACGGGAAGAAGTACCTCGATTCTTTATCTGGTTTGTGGTGCACAGTATTGGGTGGAAGTGAGCCTCGTCTTATTGAAGCCGCAAATAAACAACTCAACAAATTGGCCTTTTACCATTCATTTTGGAATCGTACCACAAAACCTTCTTTGGATCTCGCGAAAGAGCTCCTAGATCTTTTTACTGCAAATAAAATGGCGAAAGCTTTTTTCACAAACAGCGGATCAGAAGCCAATGACACACAG…	MAHHHHHHSSGLEVLFQGPKGHDMLAPFTAAWMIDMGPLVIDKAEGSYVYDVNGKKYLDSLSGLWCTVLGGSEPRLIEAANKQLNKLAFYHSFWNRTTKPSLDLAKELLDLFTANKMAKAFFTNSGSEANDTQVKLVWYYNNALGRPDKKKIISRKNAYHGSTYMTAGLSGLPSLHLKFDLPPPYILHTDCPHFWNYHQPGETEEEFSTRLANNLENLILKEGPETIAAFIAEPVMGGAGVIIPPATYFEKVQAILKKYDILFIADEVICGFGRLGTMFGCDKYNIKPDLVSIAKALSGGYIPIGAVLVSEEISKVIMSQSNQLGVFCHGFTYSGHPVACAVALEALKIYKERNITEVVNKLSPKFQEGLKAFIDSPIIGEIRGTGLVLSTEFVDNKSP…
