# Supplementary material for: Incorporation of nitrogen in antinutritional Solanum alkaloid biosynthesis
Source: Nat Chem Biol. 2024 Sep 13;21(1):131–42. doi: 10.1038/s41589-024-01735-w (PMC11666457; doi:10.1038/s41589-024-01735-w)
Supplement: Supplementary file 4 — Source data for Supplementary Figs. 10, 31, 32b and 35. [file 41589_2024_1735_MOESM4_ESM.xlsx]

## Sheet: Supplementary Fig. 10
Supplementary Figure 10. Comparison of the peak area of the solasodine product of in vitro GAME12 assays using either GABA or L-alanine as an amino donor.
Amino donor	Biological replicate	Solasodine peak area
GABA	1	28450
GABA	2	38652
GABA	3	32995
GABA	4	28508
L-alanine	1	22802
L-alanine	2	23121
L-alanine	3	19968
L-alanine	4	21803

## Sheet: Supplementary Fig. 31
Supplementary Figure 31. Percentage activity of the GABA-Ts on the canonical substrate pyruvate, relative to the mean activity of GABA-T1.
GABA-T homologue	Biological replicate	Specific enzyme activity [nmol L-alanine/mg protein/min]	% specific enzyme activity compared to GABA-T1
GABA-T1	1	6474.99	100.228
GABA-T1	2	6237.72	107.571
GABA-T1	3	6154.6	98.6718
GABA-T1	4	6101.71	93.5292
GAME12	1	8	0.18412
GAME12	2	5.72877	0.181496
GAME12	3	5.34854	0.184695
GAME12	4	4.66413	0.175099
GABA-T3	1	41.7364	0.714346
GABA-T3	2	35.7921	0.748217
GABA-T3	3	31.8504	0.768196
GABA-T3	4	28.8973	0.784786
GABA-T4	1	0	0.071738
GABA-T4	2	0	0.057896
GABA-T4	3	0	0.067397
GABA-T4	4	0	0.064346
GABA-T3 mut1	1	0	0
GABA-T3 mut1	2	0	0
GABA-T3 mut1	3	0	0
GABA-T3 mut1	4	0	0
GABA-T3 mut2	1	0	0.061168
GABA-T3 mut2	2	0	0
GABA-T3 mut2	3	0	0.056986
GABA-T3 mut2	4	0.087275	0.065751
GABA-T3 mut3	1	0	0
GABA-T3 mut3	2	0.0421508	0
GABA-T3 mut3	3	0	0
GABA-T3 mut3	4	0	0

## Sheet: Supplementary Fig. 32b
Supplementary Figure 32. Analysis of the expression of GAME genes in wildtype S. nigrum tissues.
Gene	Biological replicate	Ct young leaf	Ct green fruit	Relative transcript level young leaf	Relative transcript level green fruit
EF-1α	1	19.9291	17.7536
EF-1α	2	18.9508	17.9403
EF-1α	3	19.2199	17.6255
EF-1α	4	19.5	17.795
EF-1α	5	19	18.2581
GAME6	1	23.0811	19.9048	1	2.001
GAME6	2	22.0426	20.0628	1.043	2.041
GAME6	3	22.8039	19.8787	0.741	1.864
GAME6	4	22.4227	19.9416	1.172	2.007
GAME6	5	22.3011	20.4273	0.902	1.976
GAME8	1	21.04	19.9038	1	0.487
GAME8	2	19.8941	19.9812	1.123	0.525
GAME8	3	20.304	19.828	1.019	0.469
GAME8	4	20.2205	19.9503	1.311	0.485
GAME8	5	19.9496	20.3262	1.118	0.515
GAME11	1	19.9296	17.8292	1	0.949
GAME11	2	18.9667	17.701	0.989	1.181
GAME11	3	20.3847	17.6669	0.446	0.972
GAME11	4	19.4378	17.6005	1.044	1.145
GAME11	5	19.182	17.8442	0.882	1.333
GAME4	1	36.237	25.2506	1	449.105
GAME4	2	35.5266	24.8918	0.831	655.452
GAME4	3	36.0556	24.8839	0.694	529.88
GAME4	4	35.3255	24.9036	1.397	587.857
GAME4	5	35.6156	24.9546	0.808	782.157
GAME12	1	33.6631	20.5296	0	11844.7
GAME12	2	34.8963	20.619	0	12670.1
GAME12	3	35.896	20.5779	0	10481.1
GAME12	4	36.9889	20.7465	0	10487.1
GAME12	5	35.1364	20.7774	0	14150.8

## Sheet: Supplementary Fig. 35
Supplementary Figure 35. Relative expression of GAME12 and mitochondrial-GAME12 version in transgenic S. nigrum lines as determined by qRT-PCR.
Genotype	Line	Biological replicate	Gene	Relative transcript level leaf
Wildtype	Wildtype	1	EF-1α
Wildtype	Wildtype	2	EF-1α
Wildtype	Wildtype	3	EF-1α
Wildtype	Wildtype	1	GAME12	1
Wildtype	Wildtype	2	GAME12	1.01
Wildtype	Wildtype	3	GAME12	1.6
GAME12	#3	1	GAME12	171.04
GAME12	#3	2	GAME12	292.86
GAME12	#3	3	GAME12	136.54
GAME12	#6	1	GAME12	112.84
GAME12	#6	2	GAME12	113.63
GAME12	#6	3	GAME12	167.89
GAME12	#9	1	GAME12	65.85
GAME12	#9	2	GAME12	75.1
GAME12	#9	3	GAME12	88.23
Mitochondrial tomato GAME12	#201	1	Mitochondrial tomato GAME12	86.15
Mitochondrial tomato GAME12	#201	2	Mitochondrial tomato GAME12	127.77
Mitochondrial tomato GAME12	#201	3	Mitochondrial tomato GAME12	95.43
Mitochondrial tomato GAME12	#205	1	Mitochondrial tomato GAME12	211.55
Mitochondrial tomato GAME12	#205	2	Mitochondrial tomato GAME12	188.55
Mitochondrial tomato GAME12	#205	3	Mitochondrial tomato GAME12	237.35
Mitochondrial tomato GAME12	#301	1	Mitochondrial tomato GAME12	213.439
Mitochondrial tomato GAME12	#301	2	Mitochondrial tomato GAME12	309.27
Mitochondrial tomato GAME12	#301	3	Mitochondrial tomato GAME12	241.757
