# Supplementary material for: Incorporation of nitrogen in antinutritional Solanum alkaloid biosynthesis
Source: Nat Chem Biol. 2024 Sep 13;21(1):131–42. doi: 10.1038/s41589-024-01735-w (PMC11666457; doi:10.1038/s41589-024-01735-w)
Supplement: Supplementary file 5 — Peak areas for uttroside B and product E. [file 41589_2024_1735_MOESM5_ESM.xlsx]

## Sheet: Peak areas
Figure 5. Introducing a nitrogen into a steroidal backbone in stably transformed S. nigrum plants. d. Comparison of the peak areas of product E, a de novo- produced SGA and the natively-produced furostanol-type steroidal saponin uttroside B in the wildtype S. nigrum plants, tomato GAME12 overexpressing S. nigrum transgenic lines (#3, #6, #19, #20) and S. nigrum lines (#14, #16) stably transformed…
Transgene	Line no.	Biological replicate	Uttroside B peak area	Product E peak area
Wildtype	Wildtype	1	146967	0
Wildtype	Wildtype	2	107043	0
Wildtype	Wildtype	3	153131	0
GAME12	#3	1	104678	27476.8
GAME12	#3	2	140183	32718.5
GAME12	#3	3	128440	27411.2
GAME12	#6	1	109008	33105.8
GAME12	#6	2	96159.9	34619.6
GAME12	#6	3	106955	34295.1
GAME12	#9	1	115172	25667.5
GAME12	#9	2	180895	24258.3
GAME12	#9	3	143512	29717.5
GAME12	#20	1	118089	10930.2
GAME12	#20	2	125771	11554.6
GAME12	#20	3	143744	18255.3
GAME12 + GAME4	#14	1	37649.9	43477.4
GAME12 + GAME4	#14	2	35783.4	71660.6
GAME12 + GAME4	#14	3	12475.3	47719.3
GAME12 + GAME4	#16	1	47506.8	117554
GAME12 + GAME4	#16	2	28501.4	78351
GAME12 + GAME4	#16	3	46124.1	90980.1
