# Supplementary material for: Incorporation of nitrogen in antinutritional Solanum alkaloid biosynthesis
Source: Nat Chem Biol. 2024 Sep 13;21(1):131–42. doi: 10.1038/s41589-024-01735-w (PMC11666457; doi:10.1038/s41589-024-01735-w)
Supplement: Supplementary file 6 — Gene sequences used for construction of the phylogenetic tree and sequences of corrected gene models. [file 41589_2024_1735_MOESM6_ESM.xlsx]

## Sheet: Gene sequences
Tree node ID	Nucleotide sequence
A. belladonna BOLZ-2040641	CAAAAGTCCGAGGGTTCTTATGTCTATGACATTAGTGGGAAGAAATACCTCGATGCTCTAGCTGGCTTGTGGTGCACATCCTTAGGTGGAAATGAGACTCGTCTTGTTGCCGCTGCAACTAAACAACTCAATGAGTTGCCCTTCTACCATTCATTTTGGAATCGTAGCACAAAACCTTCTTTGGAACTTGCAAAGGAACTCCTAGATCTGTTTACTGCAAATAAAATGGCGAAAGCGTTTTTCACGAACAGCGGCTCAGAAGCGAATGACACACAGGTGAAGCTGGTATGGTATTACAACAATGCACTCGGGAGGCCAGACAAAAAGAAATTTATTGCTCGAACAAAATCATACCACGGGTCAACTCTCATTTCCGCAAGTCTCTCCGGTCTTCCTGCA…
A. belladonna BOLZ-2171524	ATGGCCAAGATTTCTCGTCTACTCGGATCCACCATTAAAGCAGCTATAACCACCAAGGCTGGTTTCCATGCCAAACATATTCCAGCAGTTAGCAGTTTACAGGAGCATATAGTTAAAACAACACAGGCAAGGTATAATAGTACACAGGCATCTGCAGAAAATGATATTTCCGGAACTGATACTAAAGGGTTTAAGGGTCATGATATGTTGGCACCATTCACTGCTGGGTGGCAAAGTACTGATGTGGATCCTTTGATTATAGAGAAGTCTGAGGGATCCTATGTCTATGACACCAAAGGGAGGAAGTATCTTGATACTCTAGCTGGTTTGTGGTGCACAGCATTAGGGGGAAATGAGCCTCGCCTTGTTGAAGCTGCCACTAAGCAATTGAACACATTG…
C. annuum NM_001324706.1	ATGGCCAATATTACTAATGAATTTATGGGACATGATATGTTGGCACCCTTTACTGCGGGATGGCAGAGTGATATGGAACCTTTAGTTATAGAAAAGTCGGAGGGCTCTTATGTCTATGACATAAATGGGAAGAAGTATCTTGACACTTTATCTGGTTTATGGTGCACAACATTAGGGGGAAGTGAGACTCGACTTGTTGAAGCTGCAAATAAACAACTCAATACATTGCCATTTTATCATTCATTTTGGAATCGAACCACAAAACCTTCTTTGGATCTTGCAAAGGAGCTCCTAAATATGTTTACTGCAAATAAAATGGCCAAAGTTTTTTTCACTAATAGCGGATCAGAAGCCAATGACACTCAGGTGAAGCTGGTGTGGTATTACAATAATGCCCTT…
C. annuum XM_016699433.2	ATGGGACATGATATGTTGGCACCCTTTACTGCGGGATGGCAGAGTGATATGGAACCTTTAGTTATAGAAAAGTCGGAGGGCTCTTATGTCTATGACATAAATGGGAAGAAGTATCTTGACACTTTATCTGGTTTATGGTGCACAACATTAGGGGGAAGTGAGACTCGACTTGTTGAAGCTGCAAATAAACAACTCAATACATTGCCATTTTATCATTCATTTTGGAATCGAACCACAAAACCTTCTTTGGATCTTGCAAAGGAGCTCCTAAATATGTTTACTGCAAATAAAATGGCCAAAGTTTTTTTCACTAATAGCGGATCAGAAGCCAATGACACTCAGGTGAAGCTGGTGTGGTATTACAATAATGCCCTTGGGAGGCCACAGAAAAAGAAAATT…
C. annuum XM_016708359.2	ATGGCTAAGATTTCTCGTCTTCTTGGATCCTCCATTAAAGCAGCCATCAAAGCACAGGCTGGTTTCCATGCAAAGCATATTCCAGCAGTAAGCAGTTTACAGGGGCATATAGTTAAAACAACACCGGCAAGCTATAATAGCACCCAGACATCTTTGGAAAACGATATTTCTGGAACTGATAAAGGGTTCAAGGGTCATGATATGTTGGCACCCTTCACTGCTGGATGGCAAAGTACTGATGTGGATCCTTTGATCATAGAGAAGTCTGAGGGATCCTTTGTCTATGACAATAAAGGGAGGAAGTATCTTGATACTCTGGCTGGTTTGTGGTGCACAGCATTAGGGGGGAACGAGCCTCGCCTTGTTGATGCTGCCACTAAACAATTGAACACATTGCCC…
C. annuum XM_047396470.1	ATTGGTTCCCACGTAAAGCATGTTCCTGCGGTTAGCAATTTGCAGAAACAAATCGCTTGCGCCCCAATACAGGTCAGATGGAGTAGCACTGAGCCATCTTTGAAGAATGACACTACAGCAACCGAATTTAAAGGATATAAGGGGCATGATATGTTGGCACCCTTTACCGCGGGGTGGCATACTACTGAGTTGGAACCTTTAGTCATAAAAAAATCTGAGGGTTCTTACGTCTATGACATTAACGGGAAGAAATACCTCGATGCTCTAGCTGGTTTGTGGTGCACATCTTTAGGTGGAAACGAGCCTCGTCTTGTTGCTGCTGCAACTAAACAACTCAACGAGTTGCCTTTTTACCATTCATTTTGGAATCGTACCACAAAACCTTCTTTGGATCTCGCA…
C. roseus UOYN-2010085	TTAATGAATCGTCTTATTGGATCCACTCTCAGAACTGCAAAGTTCAATTCTCGTGTAAAGAATGTTCCAGTAGTTAGCAGTTTGAAGGAACACACCGTTCAGAGATTGTATGGTACAGAGGCATCTGTAAAGAAGGATGATTTATCAGCTGATGATAAAGGATTCAAGGGGCATGAAATGTTGGCACCCTTCACAGCTGGTTGGCAAAGTACTGATGTGAATCCTCTAGTAATAGAGAAATCCAAGGGGTCCTATGTCTACGATGTAATGGGAAGAAAATATTTAGATTCTCTTGCTGGTCTATGGTGCACAGCTTTGGGAGGGAATGAGCCTCGTCTTGTTGAAGCTGCTACTAAACAATTAAACACATTGCCATTTTACCATTCCTTTTGGAACCGT…
I. cairica (Icai.ptg000015l 1.g1785.t1)	ATGGCTATGATCAATCGTCTGCTTGGCTCCACCTTCATCATCGCCGCCAATCAGGTTGGTTCTCATGTAGAGCATCTTCCAGCAGTTATCAGTTCATGTAAATCTTTAACTCGTATGCCTGCACCGGTTAGATGGATTAGTACACATGCATCGGGGAAGAACAATGTTTCAACTAGTGATGATAAAGGTTTTAGTGGTCATGATATGTTGGCACCCTTCACGGCTGGGTGGCAGACTACTAATCTGGATCCCTTATTAGTAGTGAGGTCTGAGGGGAGGAAATATCTTGACACTCTTGCTGGTTTATGGTCCACAGCTTTAGGGGGGAATGAACCTCGTCTTGTAGCAGCTGCGACGAAACAGCTGAATACATTGCCATTTTACCATTCGTTTTGGAAT…
I. cairica (Icai.ptg00021l 1g22.t1)	ATGATCAATCGCCTTCTTGGGCACACTCTCAAGAGAGCCACCAACCAGGTTGGCTCCCATGTAAAGCATCTTCCTGCAGTTAGTGGTTCACATGGATCTATTATTCGTAGTTGCTCACCGGCCAGATGGAGTAGTGCACAGGTATCTGTGCAGAATGATTCCACTGATGAAAAAGGATTTAAGGGGCATGATATGTTAGCACCCTTTACTGCAGGGTGGCAAACTACTGATCTGCATCCCTTAGTAATAGAAAAGTCTGAGGGTTCCTATGTTTATGATATAAACGGAAAGAAATATCTTGACTCCCTTGCAGGTTTATGGTGCACAGCTTTAGGGGGAAATGAACCACGTCTTGTTGATGCTGCTATGAAACAACTAAATACATTGCCATTTTATCAC…
I. coccinea ERWT-2045025	GTTGCAATGATCAATCGCCTTCTTGGGCACACTCTCAAGAGAGCCACCAACCAGGTTGGCTCCCATGTAAAGCATCTTCCTGCAGTTAGTGGTTTGCATGGATCAATTATTCGTAGTCACTCACTGACCAGATGGAGTAGTGCACTGGCATCTGTGCAGAATGATTCCACTGATGAAAAAGGATTTAAGGGGCATGATATGTTGGCACCCTTTACTGCAGGATGGCAAACTACCGATCTGCATCCCTTAGTAATAGAAAAGTCTGAGGGTTCCTATGTTTATGATATAAACGGAAAGAAATATCTTGATGCCCTGGCAGGTTTATGGTGCACAGCTTTAGGGGGAAATGAACCACGTCTTGTTGATGCTGCTATGAAACAACTAAATACATTGCCATTT…
I. hederacea QSLH-2056248	GTTGCAATGATCAATCGCCTTCTCGGGCACACTCTCAAGAGAGCCACCAACCAGGTTGGCTCCCATGTAAAGCATCTTCCTGCAGTTAGTGGTTCGCATGGATCTATTATTCGTAGACGCTCACCGACCAGATGGAGTAGTGCACAGGTATCTGTGCAGAATGATTCCACTGATGAAAAAGGATTTAAGGGGCATGATATGTTGGCACCCTTTACTGCAGGGTGGCAAACTACCGATCTGCATCCCTTAGTAATAGAAAAGTCTGAGGGTTCCTATGTTTATGATATAAACGGAAAGAAATATCTTGATTCCCTGGCAGGTTTATGGTGCACAGCTTTAGGTGGAAATGAACCACGTCTTGTTGATGCTGCTATGAAACAACTAAATACATTGCCATTT…
I. indica OQBM-2017058	GTTGCAATGATCAATCGCCTTCTCGGGCACACTCTCAAGAGAGCCACCAACCAGGTTGGCTCCCATGTAAAGCATCTTCCTGCAGTTAGTGGTTCGCATGGATCTATTATTCGTAGTCGCTCACCGACCAGATGGAGTAGTGCACAGGTATCTGTGCAGAATGATTCCACTGATGAAAAAGGATTTAAGGGTCATGATATGTTGGCACCCTTTACTGCAGGGTGGCAAACTTCCGATCTGCATCCCTTAGTAATAGAAAAGTCTGAGGGTTCCTATGTTTATGATATAAACGGAAAGAAATATCTTGATTCCCTGGCAGGTTTATGGTGCACAGCTTTAGGTGGAAATGAACCACGTCTTGTTGATGCTGCTATGAAACAACTAAATACATTGCCATTT…
I. lindheimeri NAUM-2014812	GTTGCAATGATCAATCGCCTTCTCGGGCACACTCTCAAGAGAGCCACCAACCAGGTTGGCTCCCATGTAAAGCATCTTCCTGCAGTTAGTGGTTCGCATGGATCTATTATTCGTAGTCGCTCACCGACCAGATGGAGTAGTGCACAGGTATCTGTGCAGAATGATTCCACTGATGAAAAAGGATTTAAGGGGCATGATATGTTGGCACCCTTTACTGCAGGGTGGCAAACTACCGATCTGCATCCCTTAGTAATAGAAAAGTCTGAGGGTTCCTATGTTTATGATATAAACGGAAAGAAATATCTTGATTCCCTGGCAGGTTTATGGTGCACAGCTTTAGGTGGAAATGAACCACGTCTTGTTGATGCTGCTATGAAACAACTAAATACATTGCCATTT…
I. nil NHAG-2012531	GTTGCAATGATCAATCGCCTTCTCGGGCACACTCTCAAGAGAGCCACCAACCAGGTTGGCTCCCATGTAAAGCATCTTCCTGCAGTTAGTGGTTCGCATGGATCTATTATTCGTAGACGCTCACCGACCAGATGGAGTAGTGCACAGGTATCTGTGCAGAATGATTCCACTGATGAAAAAGGATTTAAGGGGCATGATATGTTGGCACCCTTTACTGCAGGGTGGCAAACTACCGATCTGCATCCCTTAGTAATAGAAAAGTCTGAGGGTTCCTATGTTTATGATATAAACGGAAAGAAATATCTTGATTCCCTGGCAGGTTTATGGTGCACAGCTTTAGGTGGAAATGAACCACGTCTTGTTGATGCTGCTATGAAACAACTAAATACATTGCCATTT…
I. pubescens EMBR-2015894	GTTGCAATGATCAATCGCCTTCTCGGGCACACTCTCAAGAGAGCCACCAACCAGGTTGGCTCCCATGTAAAGCATCTTCCTGCAGTTAGTGGTTCGCATGGATCTATTATTCGTAGTCGCTCACCGACCAGATGGAGTAGTGCACAGGTATCTGTGCAGAATGATTCCACTGATGAAAAAGGATTTAAGGGGCATGATATGTTGGCACCCTTTACTGCAGGGTGGCAAACTACCGATCTGCATCCCTTAGTAATAGAAAAGTCTGAGGGTTCCTATGTTTATGATATAAACGGAAAGAAATATCTTGATTCCCTGGCAGGTTTATGGTGCACAGCTTTAGGTGGAAATGAACCACGCCTTGTTGATGCTGCTATGAAACAACTAAATACATTGCCATTT…
I. purpurea VXKB-2010947	GTTGCAATGATCAATCGCCTTCTCGGGCACACTCTCAAGAGAGCCACCAACCAGGTTGGCTCCCATGTAAAGCATCTTCCTGCAGTTAGTGGTTTGCATGGATCTATTATTCGTCGCTCACCGACCAGATGGAGTAGTGCACAGGTATCTGTGCAGAATGATTCCACTGATGAAAAAGGATTTAAAGGGCATGATATGTTGGCACCCTTTACTGCAGGGTGGCAAACTACTGATCTGCATCCCTTAGTAATAGAAAAGTCTGAGGGTTCCTATGTTTATGATATAAACGGAAAGAAATATCTTGATTCCCTGGCAGGTTTATGGTGCACTGCTTTAGGTGGAAATGAACCACGTCTTGTTGATGCTGCTATGAAACAACTAAATACATTGCCATTTTAT…
I. purpurea XQRV-2023168-XQRV	CAGGTTGGTTCTCATGTAGAGCATCTTCCAGCAGTTATCGGTTCATGTAAATCATTAACTCGTATGCCTGCACCAGTTAGATGGATTAGTACCGTTTCAACTACTGATGATAAAGGTGGTCATGATATGTTGGCACCCTTCACGGCTGGGTGGCAGACTACTAAGCTGGATCCGTTATTAATAGTGAGGTCTGAGGGATCTTACGTTTATGATGTACAAGGGAGGAAATATCTTGACACTCTTGCTGGTTTATGGTCCACAGCTTTAGGGGGGAGTGAGCCTCGTCTCGTAGCAGCTGCTACCAAACAGCTGAATACATTGCCATTTTACCATTCGTTTTGGAACCGCACAACAAAGCCTGCTTTGGACCTTGCTAAGGAACTTCTGAACACGTTTACT…
I. purpurea XQRV-2083780-XQRV	GTTGCAATGATCAATCGCCTTCTCGGGCACACTCTCAAGAGAGCCACCAACCAGGTTGGCTCCCATGTAAAGCATCTTCCTGCAGTTAGTGGTTTGCATGGATCTATTATTCGTAGTCGCTCACCGACCAGATGGAGTAGTGCACAGGTATCTGTGCAGAATGATTCCACTGATGAAAAAGGATTTAAAGGGCATGATATGTTGGCACCCTTTACTGCAGGGTGGCAAACTACTGATCTGCATCCCTTAGTAATAGAAAAGTCTGAGGGTTCCTATGTTTATGATATAAACGGAAAGAAATATCTTGATTCCCTGGCAGGTTTATGGTGCACTGCTTTAGGTGGAAATGAACCACGTCTTGTTGATGCTGCTATGAAACAACTAAATACATTGCCATTT…
I. quamoclit ALUC-2055957	GTTGCAATGATCAATCGCCTTCTTGGGCACACTCTCAAGAGAGCCACCAACCAGGTTGGCTCCCATGTAAAGCATCTTCCTGCAGTTAGTGGTTCGCATGGATCAATTATTCGTAGTCGCTCACCGACCAGATGGAGTAGTGCACAGGTATCTGTGCAGAATGATTCCATTGATGAAAAAGGATTTAAGGGGCATGATATGTTGGCACCCTTTACTGCAGGATGGCAAACTACCGATCTGCATCCCTTAGTAATAGAAAAGTCTGAGGGTTCCTATGTTTATGATATAAACGGAAAGAAATATCTTGATGCCCTGGCAGGTTTATGGTGCACAGCTTTAGGGGGAAATGAACCACGTCTTGTAGATGCTGCCATTAAACAACTAAATACATTGCCATTT…
I. triloba Chr02_itb02g05290	ATGGGCATGATCAATCGTCTGCTTGGCTCCACCTTCATCATCGCCGCCAATCAGGTTGGTTCTCATGTAGAGCATCTTCCAGCAGTTATCGGCTCATGTAAATCATTAACTCGTATGCCTGCACCAGTTAGATGGATTAGTACACGTGCATCGGGGAAGAATAATGTTTCAACTACTGATGATAAAGGTTTTAGTGGTCATGATATGTTGGCACCCTTCACGGCTGGGTGGCAGACTACTAATCTGGATCCCTTATTAGTAGTGAAGTCTGAGGGATCTTACGTTTATGACATACAAGGGAGGAAATATCTTGACACTCTTGCTGGTTTATGGTCCACGGCTTTAGGGGGGAATGAACCTCGTCTTGTAGCAGCTGCTACCAAACAGCTGAATACATTG…
I. triloba itb11g21140.t1	ATGATCAATCGCCTTCTTGGTCACACTCTCAAGAGAACCACCAACCAGGTTGGCTCCCATGTAAAGCATCTTCCTGCAGTTTGTGGTTCGCATGGATCTATTATTCATAGTCACTCGCCGACCAGATGGAGTAGTGCACAGGTATCTGTGCAGAATGATTCCACTGATGAAAAAGGATTTAGGGGGCATGATATGTTGGCACCCTTTACTGCAGGGTGGCAAACTACTGATCTGCATCCCTTAGTAATAGAAAAGTCTGAGGGTTCCTATGTTTATGATATAAACGGAAAGAAATATCTTGATTCTCTGGCAGGTTTATGGTGCACAGCTTTAGGGGGAAATGAACCACGTCTTGTTGATGCTGCTATGAAACAACTAAATACATTGCCATTTTATCAC…
N. benthamiana NbQ05g14200	ATGGCCATGATTTCTCGTTTGCTTCGATCCACGGTTAAAGCAGCTATCACCACCCAGGGTGGTTTCCATGCAAAACATATTCCAGCTGTCAGTAGTTTACAGGAGCATATAGTTCGGAATTCAGCACAGGCAAGATATAATAGTACACAGGCATCTTTGCAAAATGATATTCCATCAACTGATAATAGAGGGTTTAAGGGTCATGATATGTTGGCACCCTTCACTGCTGGGTGGCAAAGTACTGATGTGGATCCTTTGATTATTGAGAAGTCTGAGGTTAGATTTATGGTTACTTTGGGTGTCTAACTTGAGAGAACTTTTTCTTTCCTTATTAATTTTTAAAATTTGTTATAGGGATCCTATGTCTATGACATAAAAGGGAGAAAGTATCTTGATACT…
N. benthamiana NbQ10g03990.1	ATGGCCAGGATTAATAGTCTATTTGGATCTGGGATCATAGCAGCCACTAACCAGGTTGGTTCCCGTGGAAAGCATATTCCTGTTGTTAGAAATTTGCAGAAACAAATCGTTTGCGATCCTAAACAGATTAGATGGAGTAGCACTGACACATCTTTGAAGAATGATATTTCATCAGCTGACATTAGAGGATACAAGGGACATGATATGTTGGCACCCTTCACTGCTGGGTGGCAGACTACTGATGTGGATCCTTTAGTCATACAAAAGTCAGAGGGTTCTTATGTCTATGACATAAATGGGAAGAAGTATCTTGATGCTCTAGCTGGTTTGTGGTGCACAGCTTTAGGGGGAAATGAGCCTCGTCTTGTTGCCGCTGCAACTAAACAACTCAACGAGTTG…
N. benthamiana NbQ10g04030.1	ATGGCCAAGATTACTAATGGTTGCAGATTTGGAGGACAAGATATGTTGGCACCATTCACTGCTGGGTGGCAGAGTGATATGGGTCCTTTAATTATAGATAAATCAGAAGGTTCCTATGTTTATGACATAAATGGGAAGAAGTACCTTGATACTTTATCTGGTTTGTGGTGCAATCCCTTAGGTGGAAATGAGCCTCGTCTTGTTGAAGCTGCAACTAAACAACTCAAAACATTGCCATTTTACCATTCATTTTGGAATCGTACCACAAAACCTTCTTTGGATCTTGCAAAGGAGCTCATAGATTTGTTTACGGCAAAGAAAATGGCGAAAGTTTTTTTCACAAATAGCGGATCAGAAGCCAATGACACCCAGGTGAAGCTAGTTTGGTATTACAACAAT…
P. floridana pf07G196170	ATGGCCAAGATAACTAGTTTGGTTGCATCTGGGATTGTTGCTGCCACCAACCAGGTTGGTTCTCATGTAAAGGCCATTCCTGCTGTTAGCAATTTGCAGAAACAAATCGCTTGCGACCCAATACAGGTCAGATGGAGTAGCACCGAGACATCTTCGAAGAATGATCTTTCAGCTTCTGACGTCAGAGGATATAAGGGGCATGATATGTTGGCACCCTTCACAGCAGGGTGGCATACTACTGATTTGGAACCATTAGTTATACAAAAATCCGAGGGTTCTTATGTCTACGACATAAACGGGAAAAAGTACCTTGACGCTCTGGCTGGTTTATGGTGTACATCTTTAGGTGGTAACGAGCCCCGTCTTGTTGCTGCTGCAACGAAACAACTCAACGAGTTG…
P. floridana pf07G196200	ATGGCCAACACTACTAATGGATTTATGGGGCATGGTATGTTGGCACCCTTTACTGCAGGGTGGCAGAGTGATATAGGACCTGTAATTATAGAAAAGTCTGAGGGTTCTTATGTATATGACATAAATGGGAAGAAGTACCTTGACACTTTATCTGGTTTATGGTGCACACCATTAGGGGGGAGTGAGGCTCGTCTTATTGAAGCTGCAAACAAACAACTCAACAAATTACCATTTTATCACTCATTTTGGAATCGCACCACAAATCCTTCTTTGGATCTTGCAAAGGAGCTCCTTCATATGTTTACTGCAAATAAAATGTCAAAAGTTTTTTTCACAAATAGCGGATCAGAAGCCAATGACACTCAGGTGAAGCTGGTATGGTATTACAACAATGCCCTT…
P. floridana pf11G270860.1	ATGGCCAAGATTTCCCGTCTTCTTGGATCCACCATTAAAGCAGCTATCACCGCCCAGGCTGGTTTCCATGGAAAACATATTCCAGCAGTTAGCAGTTTACAGGGGCATATAGTTAAAACAACACCGGCAAGATATAATAGTACACAGGCATCTTTGGAGAATGATATTTCTGGAACTGATAATAAAGGGTTCAGGGGTCATGATATGTTGGCACCCTTCACTGCTGGGTGGCAAAGTACTGATGTGGATCCTTTGATCATAGAGAAGTCTGAGGGATCCTATGTCTTTGACATTAAAGGGAGAAAGTATCTTGATACTCTAGCTGGTTTGTGGTGCACAGCGTTAGGGGGAAACGAGTCTCGCCTTGTCGATGCTGCTACTAAGCAATTGAACACATTG…
P. inflata Peinf101Scf00838g06016	ATGGCTAGGATTTCTCGTCTTCTTGGATCCACCATTAAAGCAGTTACCACCGCCAAGCAAGATGTAAGGCAAGGAGGCGAAGTTGTTATTTCGTTCGATATCCTTCTAGCTGGTTCCCATGCAAAACATATTCCAGCTGTTAGCAGTTTACAGGAGCATATAGTTCGGAACTCAACACAGGCTAGATATAATAGTACACAGACATCTTTGGAAAATGATATTTCAGCAACTGATAGAGGGTTTAAGGGTCATGATATGTTGGCACCCTTCACTGCTGGGTGGCAAAGTGCTGATTTGGATCCTTTGATTATAGAGAAGTCTGAGGGTTCCTATGTCTATGACATAAAAGGGAGAAAGTATCTTGATACGCTAGCTGGTTTGTGGTGCACAGCTTTAGGG…
P. inflata Peinf101Scf02326g02034	ATGGCAAAGATTACTAGTTTGATTGGATCCGGGATTGTTGCTGTTACCAACCAGGTTGGTTCCCATGTAAAGCATGTTCCTGCTGTTAGCAATTTGCAGAAGCAAATTGCGTGCGAGCCGATACAGGTCAGACAGAGTAGCACCAAGACTTCTTTGAAGAATGATATTTCAGCAACAGAAAGTAGAGGATTTAAGGGGCATGATATGTTGGCACCCTTCACTGCCGGGTGGCACACTACTGATTTGGATCCTTTGGTTATACAGAAGTCCGAGGGTTCCTATGTTTATGACGTAAACGGAAAGAAGTACCTTGATGCTCTAGCTGGTTTGTGGTGCACAGCCTTAGGGGGAAATGAGCCTCGTCTAGTTGCCGCTGCGACTAAACAACTCAACACGTTA…
S. americanum (sp1102chr07.19621.t1)	ATGGCCAAGATTTCTCGTCTTCTCGGATCCACCGTCAAAGCAGCTATCACTGCCCAGGCTGGTTTCCATGCAAAACGTATTCCAGCAGTTAGCAGTTTACATGAGCATATAGTTAAAACAACACCAGCAAGATATAGTAGTACACAAGCATGTTCGGAAAATGATATTTCTGGAACTGATAATAAAGGGTTCAAGGGTCATGATATGTTGGCACCCTTCACTGCTGGGTGGCAAAGTACTGATGTGGATCCTTTGATTATAGAGAAGTCTGAGGGATCCCATGTCTATGACATGCAAGGGAGGAAGTATCTTGATACTCTAGCTGGTTTGTGGTGCACAGCACTAGGGGGGAGCGAGCCTCGCCTGGTTGATGCTGCCACTAAGCAGTTGAACACACTG…
S. americanum (sp1102chr12.34182.t1)	ATGGCCAAGACTACTAATGGATTTACGGGACATGATATGTTGGCACCCTTTACCGCGGCGTGGATGATTGATATGGGACCTTTAGTTATAGAAAAGGCGGAGGGTTCTTATGTCTATGACATAAATGGGAAGAAGTACCTTGATTCTTTATCTGGTTTATGGTGTGCACCATTAGGAGGAAATGAGCCTCGTCTTATTGAAGCTGCAAATAAACAACTCAACAAGTTGGCATTTTACCATTCATTTTGGAATCGTACTACAAAACCTTCTTTGGATCTTGCAAAGGAGCTCCTAGATATGTTTACTGCAAATAAAATGGCAAAAGTTTTTTTCACAAATAGTGGATCAGAAGCTAATGACACTCAGGTGAAGTTGGTGTGGTATTACAACAATGCCCTT…
S. americanum (sp1102chr12.34184.t1)	ATGGCCAAAATTACTAGTTTGATTGGATCTGGGATTGTAGCTGCCACCAACCAGGTAGGTCCCCACGTAAAGCATATCCCTGCTGTTAGCAATTTGCAGAAACAAATCGTTAGCGATCAAATACAGGTTAGATGCAGTAGCACTCAGCCATCTTTGAAGAATGACATCTCAGCAACTGATGTTAGAGGTTATAAGGGGCATGATATGTTGGCACCCTTCACCGCGGGATGGCATACTACGGATTTGGAACCTTTAGTTATACAAAAATCCGAGGGTTCTTATGTCTATGACACTAACGGGAAGAAGTACCTCGATGCTTTAGCTGGTTTGTGGTGCACATCTTTAGGTGGAAATGAGCCTCGTCTTGTTGCTGCTGCAACTAAACAACTCAACGAGTTG…
S. cheesmaniae UGJI-2004004	ATGGCCAAGACTAATGGATTTATGGGACATGATATGTTGGCACCATTTACTGCGGCATGGATGATTGATATGGGACCTTTAGTTATAGATAAAGCGGAGGGTTCTTATGTCTATGACGTAAATGGAAAGAAGTACCTTGATTCTTTATCTGGTTTATGGTGCTCAGTATTAGGGGGGAGTGAGCCTCGTCTTATTGAAGCTGCAAATAAACAACTCAATAAATTGGCATTTTACCACTCATTTTGGAATCGTACCACAAAGCCTTCTTTGGATCTTGCAAAGGAGCTCATAAATATGTTTACTGCAAATAAGATGGGAAAAGTTTTTTTCACAAGTAGTGGATCAGAAGCTAATGACACTCAGGTGAAGTTGGTGTGGTATTACAACAATGCCATTGGG…
S. cheesmaniae UGJI-2026519	ATGGCCAAGATTTCCCGTCTCCTTCGATCCACCGTCAAAGCAGCTATCACCGCCCAGGCTGGTTTCCATGGAAAACGTATTCCAGCAGTTAGCAGTTTATCGGAACATATACCTGCAAGATATAATAGTACGCAGGCATGTTTAGATAATGTTACTTCTGGAGCGGATAATAAAGGGTTCAGGGGTCATGATATGTTGGCACCCTTCACTGCTGGGTGGCAAAGTACTGATGTGGATCCTTTGATTATAGAGAAGTCTGAGGGATCCCATGTCTATGATGTGCAAGGAAGGAAGTATCTTGATACTCTAGCTGGTTTGTGGTGCACAGCATTAGGGGGAAACGAGCCTCGCCTGGTTGATGCTGCCACTAAACAATTGAACACATTGCCATTTTACCAT…
S. dulcamara (XP_055801641.1)	ATGGCCAAGATTACTAGTTTGATTGGATCTGGAATTGTAGCAGCAACCAACCAGGTCGGTCCCCACATAAAGCATATCCCTGCTGTTAGCAATTTGCAGAAACAAATCGTTAGCGATCAACTACCGGTCAGATGGAGTAGCACTGAGCCATCTTTGAAGAATGACATTTCAGCAACTGATGTTAGAGGATATAAGGGGCATGATATGTTGGCACCCTTCACTGCGGGATGGCATACTACTGATATGGAACCTTTAGTTATACAAAAATCCGAGGGTTCTTATGTCTATGACATTAACGGGAAGAAGTACCTCGATGCTCTAGCTGGTTTGTGGTGCACATCTTTAGGTGGAAATGAGCCTCGTCTTGTTGCTGCTGCAACTAAACAAATGAATGAGTTG…
S. dulcamara (XP_055802278.1)	ATGGCCAAGACTACTAATGGATTTACGGGCCGTGGACATGATATGTTGGCACCTTTTACTGCGGCTTGGATGATTGATATGGGACCTTTAGTTATAGAAAAGGCGGAGGGTTCTTATGTCTATGACATAAATGGGAAGAAATACCTTGATTCTTTATCTGGTTTATGGTGCTCAACATTAGGGGGAAATGAGCCTCGTCTTATTGAAGCTGCAAATAAACAACTCAACAAATTGCCATTTTACCATTCATTTTGGAATCGTACCACAAAACCTTCTTTGGATCTTGCAAAGGAGCTCCTAGATATGTTTACTGCAAATAAAATGGCAAAAGTTTTTTTCACAAATAGTGGATCAGAAGCTAATGACACTCAGGTGAAGTTGGTGTGGTATTACAACAAT…
S. dulcamara (XP_055821935.1)	ATGGGTGACATTAGTAATAGATTTATGGGACATGATATGTTGGCACCCTTTACTGCGTCATGGCAGATGGATATGGGACCTTTAGTTATAGAAAAGGCGGAGGGTTCTTATGTCTATGACATAAATGGAAAGAAGTATCTTGATACTTTATCTGGTTTATGGTGCACAGCATTAGGGGGGAGTGAGACTCGTCTTATTGAAGCTGCAAATAAACAACTCAACACATTGCCATTTTACCATTCCTTTTGGAATCGTACCACAAAACCTTCTTTGGATCTTGCAAAGGAGCTCCTAGATATGTTTACTGCAAATAAAATGGCAAAAGCTTTTTTCACAAATAGTGGATCAGAAGCTAATGACACTCAGGTGAAGTTGGTGTGGTATTACAACAATGCCCTT…
S. dulcamara (XP_055823917.1)	ATGGCCAAGATTTCTCGTCTTCTTGGATCTACCGTCAAAGCAGCTATCACCGCCCAGGCTGGTTTCCATGCAAAACGTATTCCAGCAGCTAGCAGTTTACAGGAGCATATAGTTAAAACAACACCGGCAAGATACAATAGTACGCAGGCATGTTTGGAAAATGATATTTCTGGAACTGATAATAAAGGGTTCAGGGGTCATGATATGTTGGCACCCTTCACTGCTGGGTGGCAAAGTACTGATGTGAATCCTTTGATTATAGAGAAGTCTGAGGGATGCCATGTCTATGACATGCAAGGGAGGAAGTATCTTGATACTCTAGCTGGTTTGTGGTGCACAGCATTAGGGGGAAGCGAGCCTCGCCTGGTTGATGCTGCCACTAAGCAATTGAACACACTG…
S. dulcamara GHLP-2000252	ATGGCCAAGATTACTAGTTTGATTGGATCTGGAATTGTAGCAGCAACCAACCAGGTCGGTCCCCACATAAAGCATATCCCTGCTGTTAGCAATTTGCAGAAACAAATCGTTAGCCAACTACCGGTCAGATGGAGTAGCACTGAGCCATCTTTGAAGAATGACGCAACTGATGTTAGAGGATATAAGGGGCATGATATGTTGGCACCCTTCACTGCGGGATGGCATACTACTGATATGGAACCTTTAGTTATACAAAAATCCGAGGGTTCTTATGTCTATGACATTAACGGGAAGAAGTACCTCGATGCTCTAGCTGGTTTGTGGTGCACATCTTTAGGTGGAAATGAGCCTCGTCTTGTTGCTGCTGCAACTAAACAAATGAATGAGTTGCCCTTTTAC…
S. dulcamara GHLP-2005508	ATGGCCAAGATTTCTCGTCTTCTTGGATCTACCGTCAAAGCAGCTACCGCCCAGGCTGGTTTCCATGCAAAACGTATTCCAGCAGCTAGCAGTTTACAGGAGCATATAGTTAAAACAACACCGGCAAGATACAATAGTACGCAGGCATGTTTGGAAAATGATGGAACTGATAATAAAGGGTTCAGGGGTCATGATATGTTGGCACCCTTCACTGCTGGGTGGCAAAGTACTGATGTGAATCCTTTGATTATAGAGAAGTCTGAGGGATGCCATGTCTATGACATGCAAGGGAGGAAGTATCTTGATACTCTAGCTGGTTTGTGGTGCACAGCATTAGGGGGAAGCGAGCCTCGCCTGGTTGATGCTGCCACTAAGCAATTGAACACACTGCCATTTTAC…
S. dulcamara GHLP-2010742	ATGGCCAAGACTACTAATGGATTTACGGGACATGATATGTTGGCACCTTTTACTGCGGCTTGGATGATTGATATGGGACCTTTAGTTATAGAAAAGGCGGAGGGTTCTTATGTCTATGACATAAATGGGAAGAAATACCTTGATTCTTTATCTGGTTTATGGTGCTCAACATTAGGGGGAAATGAGCCTCGTCTTATTGAAGCTGCAAATAAACAACTCAACAAATTGCCATTTTACCATTCATTTTGGAATCGTACCACAAAACCTTCTTTGGATCTTGCAAAGGAGCTCCTAGATATGTTTACTGCAAATAAAATGGCAAAAGTTTTTTTCACAAATAGTGGATCAGAAGCTAATGACACTCAGGTGAAGTTGGTGTGGTATTACAACAATGCCATT…
S. lasiophyllum DLAI-2008010	ATGGCCAAGACTAATGGATTTATGGGACATGATATGTTGGCACCATTTACTGCGGCATGGATGATTGATATGGGACCTTTAGTTATAGATAAAGCGGAGGGTTCTTATGTCTATGACGTAAATGGAAAGAAGTACCTTGATTCTTTATCTGGTTTATGGTGCTCAGTATTAGGGGGGAGTGAGCCTCGTCTTATTGAAGCTGCAAATAAACAACTCAATAAATTGGCATTTTACCACTCATTTTGGAATCGTACCACAAAGCCTTCTTTGGATCTTGCAAAGGAGCTCATAAATATGTTTACTGCAAATAAGATGGGAAAAGTTTTTTTCACAAGTAGTGGATCAGAAGCTAATGACACTCAGGTGAAGTTGGTGTGGTATTACAACAATGCCATTGGG…
S. lasiophyllum DLAI-2008011	ATGGCCAAGACTAATGGATTTATGGGACATGATATGTTGGCACCATTTACTGCGGCATGGATGATTGATATGGGACCTTTAGTTATAGATAAAGCGGAGGGTTCTTATGTCTATGACGTAAATGGAAAGAAGTACCTTGATTCTTTATCTGGTTTATGGTGCTCAGTATTAGGGGGGAGTGAGCCTCGTCTTATTGAAGCTGCAAATAAACAACTCAATAAATTGGCATTTTACCACTCATTTTGGAATCGTACCACAAAGCCTTCTTTGGATCTTGCAAAGGAGCTCATAAATATGTTTACTGCAAATAAGATGGGAAAAGTTTTTTTCACAAGTAGTGGATCAGAAGCTAATGACACTCAGGTGAAGTTGGTGTGGTATTACAACAATGCCATTGGG…
S. lasiophyllum DLAI-2012515	ATGGCTAAGATTTCTCGTCTTTTTGGATCCACCGTGAAAGCAGCTATCACCGCCCAGGCTGGTTTCCATGGAAAACGTATTCCAGCAGTTAGCAGTTTACAGGAGCATATTGTTAAATCAACACCGGCAAGATATAACAGTACACAGGCATGTTTGGAAAATGATATTTCTGGAACTGATAATAAAGGGTTCAAGGGTCATGATATGTTGGCACCCTTCACTGCTGGGTGGCAAAGTACTGATGTTGATCCTTTGATTATAGAGAAGTCTGAGGGATCCCATGTCTATGACATGCAAGGGAGGAAGTATATTGATACTCTAGCTGGTTTGTGGTGCACAGCACTAGGGGGGAACGAGCCTCGCCTGGTTGATGCTGCCACTAAGCAATTAAACACATTG…
S. lasiophyllum DLAI-2017447	ATGGCCAAGATTACTAGTTTAATTGGATCTGGAATTGTTGCAGCTACCAACCAGGTTGGTCCTCACGTAAAGCATATCCCTGCTGTTGGCAATTTGCAAAAACAAATCGTTAGCGATCAAATACAGGTCAGATGGAGTAGCACTGAGACATCTTTGAAGAATGACATCTCAGCAACTGATGTTAGAGGATACAAGGGGCATGATATGTTGGCACCCTTCACTGCCGGATGGCATTCTACTGATTTGGAACCTTTAGTCATACAAAAATCCTCGTATGTCTATGATGTTAACGGGAAGAAGTACCTCGATGCTCTAGCTGGTTTGTGGTGCACATCTTTGGGTGGAAATGAGCCTCGTCTTGTTGCAGCCGCAACTAAACAACTCAACGAGTTGCCCTTT…
S. lycopersicum Solyc07g043310.3.1	ATGGCCAAGATTTCTCGTCTTTTTGGATCCACCGTGAAAGCAGCTATCACCGCCCAGGCTGGTTTCCATGGAAAACGTATTCCAGCAGTTAGCAGTTTACAGGAGCATATTGTTAAATCAACACCGGCAAGATATAACAGTACACAGGCATGTTTGGAAAATGATATTTCTGGAACTGATAATAAAGGGTTCAAGGGTCATGATATGTTGGCACCCTTCACTGCTGGGTGGCAAAGTACTGATGTTGATCCTTTGATTATAGAGAAGTCTGAGGGATCCCATGTCTATGACATGCAAGGGAGGAAGTATATTGATACTCTAGCTGGTTTGTGGTGCACAGCACTAGGGGGGAACGAGCCTCGCCTGGTTGATGCTGCCACTAAGCAATTAAACACATTG…
S. lycopersicum Solyc08g014610.4.1	ATGGGAGAGGTTAATGGATTTATGGGACATAATATGTTGGCACCCTTTACTGCGGGATGGCAAATTGATATGGGACCTTTAGTCATAGAAAAGGCAGAGGGTTCTTATGTCTATGACATAAATGGGAAGAAGTATCTTGATTCTTTATCTGGTTTATGGTGCACATCATTAGGAGGGAGTGAGGCTCGTCTCATTGAAGCTGCAAATAAACAACTCAACACATTGCCATTTTACCATTCATTTTGGAATCGTACCACAAAACCTTCTTTGGATCTTGCAAAGGAGCTCCTAGATATGTTTACTGCAAGAAAAATGGCAAAAGTTTTTTTCACAAATAGTGGATCAGAAGCTAATGACACTCAGGTGAAGTTGGTGTGGTATTACAACAATGCCCTTGGA…
S. lycopersicum Solyc12g006450.2.1	ATGGCCAAGATTACTAGTTTAATTGGATCTGGAATTGTTGCAGCTACCAACCAGGTTGGTCCTCACGTAAAGCATATCCCTGCTGTTGGCAATTTGCAAAAACAAATCGTTAGCGATCAAATACAGGTCAGATGGAGTAGCACTGAGACATCTTTGAAGAATGACATCTCAGCAACTGATGTTAGAGGATACAAGGGGCATGATATGTTGGCACCCTTCACTGCCGGATGGCATTCTACTGATTTGGAACCTTTAGTCATACAAAAATCCGAGGGTTCGTATGTCTATGATGTTAACGGGAAGAAGTACCTCGATGCTCTAGCTGGTTTGTGGTGCACATCTTTGGGTGGAAATGAGCCTCGTCTTGTTGCAGCCGCAACTAAACAACTCAACGAGTTG…
S. lycopersicum Solyc12g006470.2.1	ATGGCCAAGACTAATGGATTTATGGGACATGATATGTTGGCACCATTTACTGCGGCATGGATGATTGATATGGGACCTTTAGTTATAGATAAAGCGGAGGGTTCTTATGTCTATGACGTAAATGGAAAGAAGTACCTTGATTCTTTATCTGGTTTATGGTGCTCAGTATTAGGGGGGAGTGAGCCTCGTCTTATTGAAGCTGCAAATAAACAACTCAATAAATTGGCATTTTACCACTCATTTTGGAATCGTACCACAAAGCCTTCTTTGGATCTTGCAAAGGAGCTCATAAATATGTTTACTGCAAATAAGATGGGAAAAGTTTTTTTCACAAGTAGTGGATCAGAAGCTAATGACACTCAGGTGAAGTTGGTGTGGTATTACAACAATGCCATTGGG…
S. nigrum (CL4004.Contig5.p1)	ATGGCCAAGACTACTAATGGATTTACGGGACATGATATGTTGGCACCTTTTACTGCAGCATGGATGATTGATATGGGACCTTTAGTTATAGAAAAGGCGGAGGGTTCTTATGTCTATGACATAAATGGGAAGAAGTACCTTGATTCTTTATCTGGTTTATGGTGTGCACCATTAGGAGGAAATGAGCCTCGTCTTATTGAAGCTGCAAATAAACAACTCAACAAGTTGGCATTTTACCATTCATTTTGGAATCGTACCACAAAGCCATCTTTGGATCTTGCAAAGGAGCTCCTAGATATGTTTACTGCAAATAAAATGGCAAAAGTTTTTTTCACAAATAGTGGATCAGAAGCTAATGACACTCAGGTGAAGCTGGTATGGTATTACAACAATGCCCTT…
S. nigrum (Unigene116.1)	ATGGCCAAAATTACTAGTTTGATTGGATCTGGAATTGTAGCTGCCACCAACCAGGTAGGTCCCCACGTAAAGCATATCCCTGCTGTTAGCAATTTGCAGAAACAAATCGTTAGCGATCAAATACAGGTCAGATGGAGTAGCACCGAACCATCTTTCAAGAATGAAATCTCAGCAACTGATGTTAGAGGTTATAAGGGGCATGATATGTTGGCACCCTTCACGGCCGGATGGCATACTACGGATTTGGAACCTTTAGTTATACAAAAATCTGAGGGTTCTTATGTCTATGACACTAACGGGAATAAGTACCTCGATGCTTTAGCTGGTTTGTGGTGCACATCTTTAGGTGGAAATGAGCCTCGTCTTGTTGCTGCTGCAACTAAACAACTCAACGAGTTG…
S. nigrum (Unigene20487.1)	ATGGCCAAGATTTATCGTCTTCTCGGATCCACCGTCAAAGCAGCTATCACTGCCCAGGCTGGTTTCCATGCAAAACGTATTCCAGCAGTTAGCAGTTTACATGAGCATATAGTTAAAACAACACCAGCAAGATATAGTAGTACACAAGCATGTTCGGAAAATGATATTTCTGGAACTGATAATAAAGGGTTCAAGGGTCATGATATGTTGGCACCCTTCACTGCTGGGTGGCAAAGTACTGATGTGGATCCTTTGATTATAGAGAAGTCTGAGGGATCCCATGTCTATGACATGCAAGGGAGGAAGTATCTTGATACTCTAGCTGGTTTGTGGTGCACAGCACTAGGGGGGAGCGAGCCTCGCCTGGTTGATGCTGCCACTAAGCAGTTGAACACACTG…
S. ptychanthum DLJZ-2004799	ATGGCCAAGATTTCTCGTCTTCTCGGATCCACCGTCAAAGCAGCTATCACTGCCCAGGCTGGTTTCCATGCAAAACGTATTCCAGCAGTTAGCAGTTTACATGAGCATATAGTTAAAACAACACCAGCAAGATATAGTAGTACACAAGCATGTTCGGAAAATGATATTTCTGGAACTGATAATAAAGGGTTCAAGGGTCATGATATGTTGGCACCCTTCACTGCTGGGTGGCAAAGTACTGATGTGGATCCTTTGATTATAGAGAAGTCTGAGGGATCCCATGTCTATGACATGCAAGGGAGGAAGTATCTTGATACTCTAGCTGGTTTGTGGTGCACAGCACTAGGGGGGAGCGAGCCTCGCCTGGTTGATGCTGCCACTAAGCAGTTGAACACACTG…
S. ptychanthum DLJZ-2004800	ATGGCCAAGATTTCTCGTCTTCTCGGATCCACCGTCAAAGCAGCTATCACTGCCCAGGCTGGTTTCCATGCAAAACGTATTCCAGCAGTTAGCAGTTTACATGAGCATATAGTTAAAACAACACCAGCAAGATATAGTAGTACACAAGCATGTTCGGAAAATGATATTTCTGGAACTGATAATAAAGGGTTCAAGGGTCATGATATGTTGGCACCCTTCACTGCTGGGTGGCAAAGTACTGATGTGGATCCTTTGATTATAGAGAAGTCTGAGGGATCCCATGTCTATGACATGCAAGGGAGGAAGTATCTTGATACTCTAGCTGGTTTGTGGTGCACAGCACTAGGGGGGAGCGAGCCTCGCCTGGTTGATGCTGCCACTAAGCAGTTGAACACACTG…
S. ptychanthum DLJZ-2004801	GCACCCTTCACCGCGGGATGGCATACTACGGATTTGGAACCTTTAGTTATACAAAAATCCGAGGGTTCTTATGTCTATGACACTAACGGGAAGAAGTACCTCGATGCTTTAGCTGGTTTGTGGTGCACATCTTTAGGTGGAAATGAGCCTCGTCTTGTTGCTGCTGCAACTAAACAACTCAACGAGTTGCCCTTTTACCATTCATTTTGGAATCGTTCCACAAAACCTTCTTTGGATCTCGCAAAGGAACTCCTAGATCTGTTTACTGCAAATAAAATGGCGAAAGCTTTTTTCACAAACAGCGGATCAGAAGCCAATGACACACAGGTGAAGCTGGTATGGTATTACAACAACGCACTCGGGAGGCCAGACAAAAAGAAATTTATAGCTCGAACAAAA…
S. ptychanthum DLJZ-2056960	ATGGCCAAGACTACTAATGGATTTACGGGACATGATATGTTGGCACCCTTTACCGCGGCGTGGATGATTGATATGGGACCTTTAGTTATAGAAAAGGCGGAGGGTTCTTATGTCTATGACATAAATGGGAAGAAGTACCTTGATTCTTTATCTGGTTTATGGTGTGCACCATTAGGAGGAAATGAGCCTCGTCTTATTGAAGCTGCAAATAAACAACTCAACAAGTTGGCATTTTACCATTCATTTTGGAATCGCACCACAAAACCATCTTTGGATCTTGCAAAGGAGCTCCTAGATATGTTTACTGCAAATAAAATGGCAAAAGTTTTTTTCACAAATAGTGGATCAGAAGCTAATGACACTCAGGTGAAGCTGGTATGGTATTACAACAATGCCCTT…
S. tuberosum Soltu.DM.07G014090.1	ATGGCTAAGATTTCTCGTCTTATTGGATCCACCGTCAAAGCAGCTATCACCGCCCAGGCTGGTTTCCATGCAAAACGTATTCCAGCAGTTAGCAGTTTACAGGAGCATATAGTTAAATCAACACCGGCAAGATATAGTAGTACACAGGCATGTTTGGAAAATGACATTTCTGGAACTGATAATAAAGGGTTCAAGGGTCATGATATGTTGGCACCCTTCACTGCTGGGTGGCAAAGTACTGATGTGGATCCTTTAATTATAGAGAAGTCTGAGGGATCCCACGTATATGACATGCAAGGGAGGAAGTATCTTGATACTCTAGCTGGTTTGTGGTGCACAGCACTAGGGGGGAACGAGCCTCGCCTGGTTGATGCTGCCACTAAGCAATTAAACACATTG…
S. tuberosum Soltu.DM.08G006190	ATGGGAGAGGTTAATGGATTTATGGGACATGATATGTTGGCACCCTTCACTGCGGGATGGCAAATTGATATGGGACCTTTAGTTATAGAAAAGGCGGAGGGTTCTTATGTCTATGACATAAATGGGAAGAAGTATCTTGATGCTTTATCTGGTTTATGGTGCACATCATTAGGAGGGAGCGAGGCTCGTCTTATTGAAGCTGCGAATAAACAACTCAACACATTGCCATTTTACCATTCATTTTGGAATCGTACCACAAAACCTTCTTTGGATCTTGCAAAGGAGCTCCTAGATATGTTTACTGCAAAAAAAATGGCAAAAGTTTTTTTCACAAATAGTGGATCAGAAGCTAATGACACTCAGGTGAAGTTGGTGTGGTATTACAACAATGCCCTTGGA…
S. tuberosum Soltu.DM.12G024030.1	ATGGCCAAGATTACTAATTTAATTGGATATGGAATTGTAGCAGCCACCAATCAGGTTGGTCCTCACATAAAGCATATCTCTGCTGTTAGCAATTTGCAGAAACAAATCGTTAGTGATCAAATACAGGTCAGATGGAGTAGCACTGAGACATCTTTGAAGAATGACATTTCAGCAACTGATGTTAGAGGATATAAGGGGCATGATATGTTGGCACCCTTCACTGCAGGATGGCATACTACTGATTTGGAACCTTTAGTCATACAAAAATCCGAGGGTTCTTATGTCTATGACGTTAACGGGAAGAAGTACCTCGATGCTCTAGCTGGTTTGTGGTGCACATCTTTAGGTGGAAGTGAGCCTCGTCTTGTTGCAGCCGCAACTAAACAACTCAACGAGTTG…
S. tuberosum Soltu.DM.12G024050.1	ATGGCCAAGACTACTAATGGATTTAAGGGGCATGATATGTTGGCACCTTTTACTGCGGCATGGATGATTGATATGGGACCTTTAGTTATAGATAGAGCGGAGGGTTCTTATGTCTATGACGTAAATGGAAAGAAGTACCTTGATTCTTTATCTGGTTTATGGTGCACAGTATTAGGGGGGAGTGAGCCTCGTCTTATTGAAGCTGCAAATAAACAACTCAATAAATTGGCATTTTACCATTCATTTTGGAATCGTTCCACAAAACCATCTTTGGATCTTGCAAAGGAGCTCATAAATATGTTTACTGCAAATAAGATGGGAAAAGTTTTTTTCACAAATAGTGGATCAGAAGCTAATGACACTCAGGTGAAGTTGGTGTGGTATTACAACAATGCCATT…
S. xanthocarpum LQJY-2013753	ATGGCCAAGACTAGTAATGGAATTACAGGACATGATATGTTAGCACCCTTTACTGCACAATGGATGATTGATATGGGAACTTTAGTTATAGAAAAGGCAGAGGGTTGTTATGTCTATGACATAAATGGGAAGAAGTACCTTGATTCTTTATCTGGTTTATGGTGCTCAACATTAGGGGGAAGTGAGCCTCGTCTTATTGAAGCTGCAAATAAACAACTCAACAAGTTGGCATTTTATCATTCATTTTGGAATCGTACAACAAAACCTTCTTTGGATCTTGCAAAGGAGCTCCTAGATATGTTTACTGCAAATAAAATGGCAAAAGTTTTTTTCACAAATAGTGGATCAGAAGCTAATGACACTCAGGTGAAGTTGGTGTGGTATTACAACAATGCCCTT…
S. xanthocarpum LQJY-2015359	ATGGCCAAGATTTCCCGTCTCGTTGGATCCACCGTCAAAGCAGCTGTCACCGCCCAGGCTGGTTTCCATGCAAAACGTATTCCAGCAGTTAGCAGTTTACCGGAGCATATCCCGGCAAGATATAATAGTACGCAGACATGTTTGGAAAATGTTACTTCTGGAATGGATAATAAAAGGTTCAGGGGTCATGATATGTTGGCACCTTTCACTGCTGGGTGGCAAAGTACTGATGTGGATCCTTTGATTATAGAGAAGTCTGAGGGATCCCATGTCTATGACGTGCAAGGGAGGAAGTATCTTGATACTCTAGCTGGTTTGTGGTGCACAGCACTAGGGGGGAATGAGCCTCGCCTGGTTGATGCTGCCACTAAGCAATTGAACACATTGCCATTTTACCAT…

## Sheet: Corrected gene models
Gene ID	Corrected gene model nucleotide sequence
P. inflata Peinf101Scf02326g02034	ATGGCAAAGATTACTAGTTTGATTGGATCCGGGATTGTTGCTGTTACCAACCAGGTTGGTTCCCATGTAAAGCATGTTCCTGCTGTTAGCAATTTGCAGAAGCAAATTGCGTGCCCGATACAGGTCAGACAGAGTAGCACCAAGACTTCTTTGAAGAATGATGCAACAGAAAGTAGAGGATTTAAGGGGCATGATATGTTGGCACCCTTCACTGCCGGGTGGCACACTACTGATTTGGATCCTTTGGTTATACAGAAGTCCGAGGGTTCCTATGTTTATGACGTAAACGGAAAGAAGTACCTTGATGCTCTAGCTGGTTTGTGGTGCACAGCCTTAGGGGGAAATGAGCCTCGTCTAGTTGCCGCTGCGACTAAACAACTCAACACGTTACCCTTTTAC…
P. floridana pf07G196170	ATGGCCAAGATAACTAGTTTGGTTGCATCTGGGATTGTTGCTGCCACCAACCAGGTTGGTTCTCATGTAAAGGCCATTCCTGCTGTTAGCAATTTGCAGAAACAAATCGCTTGCCCAATACAGGTCAGATGGAGTAGCACCGAGACATCTTCGAAGAATGATGCTTCTGACGTCAGAGGATATAAGGGGCATGATATGTTGGCACCCTTCACAGCAGGGTGGCATACTACTGATTTGGAACCATTAGTTATACAAAAATCCGAGGGTTCTTATGTCTACGACATAAACGGGAAAAAGTACCTTGACGCTCTGGCTGGTTTATGGTGTACATCTTTAGGTGGTAACGAGCCCCGTCTTGTTGCTGCTGCAACGAAACAACTCAACGAGTTGCCATTTTAC…
P. floridana pf07G196200	ATGGCCAACACTACTAATGGATTTATGGGGCATGGTATGTTGGCACCCTTTACTGCAGGGTGGCAGAGTGATATAGGACCTGTAATTATAGAAAAGTCTGAGGGTTCTTATGTATATGACATAAATGGGAAGAAGTACCTTGACACTTTATCTGGTTTATGGTGCACACCATTAGGGGGGAGTGAGGCTCGTCTTATTGAAGCTGCAAACAAACAACTCAACAAATTACCATTTTATCACTCATTTTGGAATCGCACCACAAATCCTTCTTTGGATCTTGCAAAGGAGCTCCTTCATATGTTTACTGCAAATAAAATGTCAAAAGTTTTTTTCACAAATAGCGGATCAGAAGCCAATGACACTCAGGTGAAGCTGGTATGGTATTACAACAATGCCCTT…
S. tuberosum Soltu.DM.08G006190	ATGGGAGAGGTTAATGGATTTATGGGACATGATATGTTGGCACCCTTCACTGCGGGATGGCAAATTGATATGGGACCTTTAGTTATAGAAAAGGCGGAGGGTTCTTATGTCTATGACATAAATGGGAAGAAGTATCTTGATGCTTTATCTGGTTTATGGTGCACATCATTAGGAGGGAGCGAGGCTCGTCTTATTGAAGCTGCGAATAAACAACTCAACACATTGCCATTTTACCATTCATTTTGGAATCGTACCACAAAACCTTCTTTGGATCTTGCAAAGGAGCTCCTAGATATGTTTACTGCAAAAAAAATGGCAAAAGTTTTTTTCACAAATAGTGGATCAGAAGCTAATGACACTCAGGTGAAGTTGGTGTGGTATTACAACAATGCCCTTGGA…
N. benthamiana NbQ05g14200	ATGGCCATGATTTCTCGTTTGCTTCGATCCACGGTTAAAGCAGCTACCACCCAGGGTGGTTTCCATGCAAAACATATTCCAGCTGTCAGTAGTTTACAGGAGCATATAGTTCGGTCAGCACAGGCAAGATATAATAGTACACAGGCATCTTTGCAAAATGATTCAACTGATAATAGAGGGTTTAAGGGTCATGATATGTTGGCACCCTTCACTGCTGGGTGGCAAAGTACTGATGTGGATCCTTTGATTATTGAGAAGTCTGAGGGATCCTATGTCTATGACATAAAAGGGAGAAAGTATCTTGATACTCTAGCTGGTTTGTGGTGCACAGCATTAGGGGGAAACGAGCCTCGCCTTGTTGATGCTGCCACTAAGCAATTGAACACATTGCCCTTTTAC…
P. inflata Peinf101Scf00838g06016	ATGGCTAGGATTTCTCGTCTTCTTGGATCCACCATTAAAGCAGTTACCGCCAAGGCTGGTTCCCATGCAAAACATATTCCAGCTGTTAGCAGTTTACAGGAGCATATAGTTCGGTCAACACAGGCTAGATATAATAGTACACAGACATCTTTGGAAAATGATGCAACTGATAGAGGGTTTAAGGGTCATGATATGTTGGCACCCTTCACTGCTGGGTGGCAAAGTGCTGATTTGGATCCTTTGATTATAGAGAAGTCTGAGGGTTCCTATGTCTATGACATAAAAGGGAGAAAGTATCTTGATACGCTAGCTGGTTTGTGGTGCACAGCTTTAGGGGGAAGTGAGCCTCGCCTTGTTGATGCTGCCACTAAGCAATTGAACACGTTGCCCTTTTACCAT…
